# Supplementary material for: The mIAA7 degron improves auxin-mediated degradation in Caenorhabditis elegans
Source: G3 (Bethesda). 2022 Aug 27;12(10):jkac222. doi: 10.1093/g3journal/jkac222 (PMC9526053; doi:10.1093/g3journal/jkac222)
Supplement: jkac222_File_S1 [file jkac222_file_s1.zip]

Archive with 61 entries (58 files):
- Supplemental File 1/
- Supplemental File 1/.DS_Store
- __MACOSX/Supplemental File 1/._.DS_Store
- Supplemental File 1/Plasmids/
- Supplemental File 1/Alleles/
- Supplemental File 1/Plasmids/pjjs003.gb
- __MACOSX/Supplemental File 1/Plasmids/._pjjs003.gb
- Supplemental File 1/Plasmids/pjjs007.gb
- __MACOSX/Supplemental File 1/Plasmids/._pjjs007.gb
- Supplemental File 1/Plasmids/pjjs006.gb
- __MACOSX/Supplemental File 1/Plasmids/._pjjs006.gb
- Supplemental File 1/Plasmids/pjjs012.gb
- __MACOSX/Supplemental File 1/Plasmids/._pjjs012.gb
- Supplemental File 1/Plasmids/pjjs002.gb
- __MACOSX/Supplemental File 1/Plasmids/._pjjs002.gb
- Supplemental File 1/Plasmids/pjjs009.gb
- __MACOSX/Supplemental File 1/Plasmids/._pjjs009.gb
- Supplemental File 1/Plasmids/pjjs008.gb
- __MACOSX/Supplemental File 1/Plasmids/._pjjs008.gb
- Supplemental File 1/Plasmids/pjw2341.gb
- __MACOSX/Supplemental File 1/Plasmids/._pjw2341.gb
- Supplemental File 1/Plasmids/pjjs005.gb
- __MACOSX/Supplemental File 1/Plasmids/._pjjs005.gb
- Supplemental File 1/Plasmids/pjjs011.gb
- __MACOSX/Supplemental File 1/Plasmids/._pjjs011.gb
- Supplemental File 1/Plasmids/pjjs001.gb
- __MACOSX/Supplemental File 1/Plasmids/._pjjs001.gb
- Supplemental File 1/Plasmids/pjjs010.gb
- __MACOSX/Supplemental File 1/Plasmids/._pjjs010.gb
- Supplemental File 1/Plasmids/pjjs004.gb
- __MACOSX/Supplemental File 1/Plasmids/._pjjs004.gb
- Supplemental File 1/Alleles/erm-1mcherry3xmiaa7-allele.gb
- __MACOSX/Supplemental File 1/Alleles/._erm-1mcherry3xmiaa7-allele.gb
- Supplemental File 1/Alleles/gfpmiaa73xflaghis-72-allele.gb
- __MACOSX/Supplemental File 1/Alleles/._gfpmiaa73xflaghis-72-allele.gb
- Supplemental File 1/Alleles/sax-7aidgfp-allele.gb
- __MACOSX/Supplemental File 1/Alleles/._sax-7aidgfp-allele.gb
- Supplemental File 1/Alleles/tir1f79g-allele.gb
- __MACOSX/Supplemental File 1/Alleles/._tir1f79g-allele.gb
- Supplemental File 1/Alleles/sax-7miaa7gfp-allele.gb
- __MACOSX/Supplemental File 1/Alleles/._sax-7miaa7gfp-allele.gb
- Supplemental File 1/Alleles/rps-26aidgfp-allele.gb
- __MACOSX/Supplemental File 1/Alleles/._rps-26aidgfp-allele.gb
- Supplemental File 1/Alleles/erm-1miaa7mcherry-allele.gb
- __MACOSX/Supplemental File 1/Alleles/._erm-1miaa7mcherry-allele.gb
- Supplemental File 1/Alleles/erm-1mcherry2xmiaa7-allele.gb
- __MACOSX/Supplemental File 1/Alleles/._erm-1mcherry2xmiaa7-allele.gb
- Supplemental File 1/Alleles/rps-26miaa7gfp-allele.gb
- __MACOSX/Supplemental File 1/Alleles/._rps-26miaa7gfp-allele.gb
- Supplemental File 1/Alleles/erm-1miaa7mcherrymiaa7-allele.gb
- __MACOSX/Supplemental File 1/Alleles/._erm-1miaa7mcherrymiaa7-allele.gb
- Supplemental File 1/Alleles/erm-1mcherrymiaa7-allele.gb
- __MACOSX/Supplemental File 1/Alleles/._erm-1mcherrymiaa7-allele.gb
- Supplemental File 1/Alleles/gfpmiaa7bbln-1-allele.gb
- __MACOSX/Supplemental File 1/Alleles/._gfpmiaa7bbln-1-allele.gb
- Supplemental File 1/Alleles/par-6miaa7gfp-allele.gb
- __MACOSX/Supplemental File 1/Alleles/._par-6miaa7gfp-allele.gb
- Supplemental File 1/Alleles/dlg-1miaa7gfp-allele.gb
- __MACOSX/Supplemental File 1/Alleles/._dlg-1miaa7gfp-allele.gb
- Supplemental File 1/Alleles/gfpaid3xflaghis-72-allele.gb
- __MACOSX/Supplemental File 1/Alleles/._gfpaid3xflaghis-72-allele.gb
