# Supplementary material for: The mIAA7 degron improves auxin-mediated degradation in Caenorhabditis elegans
Source: G3 (Bethesda). 2022 Aug 27;12(10):jkac222. doi: 10.1093/g3journal/jkac222 (PMC9526053; doi:10.1093/g3journal/jkac222)
Supplement: jkac222_File_S1 [file jkac222_file_s1.zip › Supplemental File 1/Plasmids/pjjs007.gb]

LOCUS       pJJS007                 4006 bp ds-DNA     circular     11-MAY-2022
DEFINITION  .
FEATURES             Location/Qualifiers
     rep_origin      complement(12..452)
                     /label="F1 ori"
                     /ApEinfo_revcolor=#d59687
                     /ApEinfo_fwdcolor=#d59687
     rep_origin      24..330
                     /label="F1 ori"
                     /ApEinfo_revcolor=#b1ff67
                     /ApEinfo_fwdcolor=#b1ff67
     CDS             complement(463..531)
                     /label="LacZ alpha"
                     /ApEinfo_revcolor=#84b0dc
                     /ApEinfo_fwdcolor=#84b0dc
     primer_bind     602..619
                     /label="M13-fwd"
                     /ApEinfo_revcolor=#84b0dc
                     /ApEinfo_fwdcolor=#84b0dc
     primer_bind     626..645
                     /label="T7"
                     /ApEinfo_revcolor=#84b0dc
                     /ApEinfo_fwdcolor=#84b0dc
     misc_feature    654..656
                     /label="Start"
                     /ApEinfo_revcolor=#85dae9
                     /ApEinfo_fwdcolor=#85dae9
     misc_feature    657..764
                     /label="miniIAA7"
                     /ApEinfo_revcolor=#ffef86
                     /ApEinfo_fwdcolor=#ffef86
     misc_feature    816..911
                     /label="miniIAA7"
                     /ApEinfo_revcolor=#ffef86
                     /ApEinfo_fwdcolor=#ffef86
     CDS             912..1064
                     /label="mScarlet with introns"
                     /ApEinfo_revcolor=#cc3366
                     /ApEinfo_fwdcolor=#cc3366
     CDS             1116..1328
                     /label="mScarlet with introns"
                     /ApEinfo_revcolor=#cc3366
                     /ApEinfo_fwdcolor=#cc3366
     CDS             1380..1550
                     /label="mScarlet with introns"
                     /ApEinfo_revcolor=#cc3366
                     /ApEinfo_fwdcolor=#cc3366
     CDS             1602..1760
                     /label="mScarlet with introns"
                     /ApEinfo_revcolor=#cc3366
                     /ApEinfo_fwdcolor=#cc3366
     misc_feature    1761..1796
                     /label="N-tag Linker"
                     /ApEinfo_revcolor=#b4abac
                     /ApEinfo_fwdcolor=#b4abac
     primer_bind     complement(1819..1838)
                     /label="T3"
                     /ApEinfo_revcolor=#85dae9
                     /ApEinfo_fwdcolor=#85dae9
     primer_bind     complement(1856..1876)
                     /label="M13-rev"
                     /ApEinfo_revcolor=#84b0dc
                     /ApEinfo_fwdcolor=#84b0dc
     misc_binding    complement(1882..1904)
                     /label="LacO"
                     /ApEinfo_revcolor=#84b0dc
                     /ApEinfo_fwdcolor=#84b0dc
     rep_origin      complement(2244..2926)
                     /label="ColE1 origin"
                     /ApEinfo_revcolor=#b7e6d7
                     /ApEinfo_fwdcolor=#b7e6d7
     CDS             complement(3024..3683)
                     /label="AmpR"
                     /ApEinfo_revcolor=#ffef86
                     /ApEinfo_fwdcolor=#ffef86
ORIGIN
        1 CACCTGACGC GCCCTGTAGC GGCGCATTAA GCGCGGCGGG TGTGGTGGTT ACGCGCAGCG
       61 TGACCGCTAC ACTTGCCAGC GCCCTAGCGC CCGCTCCTTT CGCTTTCTTC CCTTCCTTTC
      121 TCGCCACGTT CGCCGGCTTT CCCCGTCAAG CTCTAAATCG GGGGCTCCCT TTAGGGTTCC
      181 GATTTAGTGC TTTACGGCAC CTCGACCCCA AAAAACTTGA TTAGGGTGAT GGTTCACGTA
      241 GTGGGCCATC GCCCTGATAG ACGGTTTTTC GCCCTTTGAC GTTGGAGTCC ACGTTCTTTA
      301 ATAGTGGACT CTTGTTCCAA ACTGGAACAA CACTCAACCC TATCTCGGTC TATTCTTTTG
      361 ATTTATAAGG GATTTTGCCG ATTTCGGCCT ATTGGTTAAA AAATGAGCTG ATTTAACAAA
      421 AATTTAACGC GAATTTTAAC AAAATATTAA CGCTTACAAT TTCCATTCGC CATTCAGGCT
      481 GCGCAACTGT TGGGAAGGGC GATCGGTGCG GGCCTCTTCG CTATTACGCC AGCTGGCGAA
      541 AGGGGGATGT GCTGCAAGGC GATTAAGTTG GGTAACGCCA GGGTTTTCCC AGTCACGACG
      601 TTGTAAAACG ACGGCCAGTG AATTGTAATA CGACTCACTA TAGGGCGAAT TGGATGGGAT
      661 TCTCCGAGAC CGTCGACCTC ATGCTCAACC TCCAATCCAA CAAGGAGGGA TCCGTCGACC
      721 TCAAGAACGT CTCCGCCGTC CCAAAGGAGA AGACCACCCT CAAGgtaagt ttaaacatat
      781 atatactaac taaccctgat tatttaaatt ttcagGACCC ATCCAAGCCA CCAGCCAAGG
      841 CCCAAGTCGT CGGATGGCCA CCAGTCCGTA ACTACCGTAA GAACATGATG ACCCAACAAA
      901 AGACCTCCTC CATGGTCAGC AAGGGAGAGG CAGTTATCAA GGAGTTCATG CGTTTCAAGG
      961 TCCACATGGA GGGATCCATG AACGGACACG AGTTCGAGAT CGAGGGAGAG GGAGAGGGAC
     1021 GTCCATACGA GGGAACCCAA ACCGCCAAGC TCAAGGTCAC CAAGgtaagt ttaaacatat
     1081 atatactaac taaccctgat tatttaaatt ttcagGGAGG ACCACTCCCA TTCTCCTGGG
     1141 ACATCCTCTC CCCACAATTC ATGTACGGAT CCCGTGCCTT CACCAAGCAC CCAGCCGACA
     1201 TCCCAGACTA CTACAAGCAA TCCTTCCCAG AGGGATTCAA GTGGGAGCGT GTCATGAACT
     1261 TCGAGGACGG AGGAGCCGTC ACCGTCACCC AAGACACCTC CCTCGAGGAC GGAACCCTCA
     1321 TCTACAAGgt aagtttaaac agttcggtac taactaacca tacatattta aattttcagG
     1381 TCAAGCTCCG TGGAACCAAC TTCCCACCAG ACGGACCAGT CATGCAAAAG AAGACCATGG
     1441 GATGGGAGGC CTCCACCGAG CGTCTCTACC CAGAGGACGG AGTCCTCAAG GGAGACATCA
     1501 AGATGGCCCT CCGTCTCAAG GACGGAGGAC GTTACCTCGC CGACTTCAAG gtaagtttaa
     1561 acatgatttt actaactaac taatctgatt taaattttca gACCACCTAC AAGGCCAAGA
     1621 AGCCAGTCCA AATGCCAGGA GCCTACAACG TCGACCGTAA GCTCGACATC ACCTCCCACA
     1681 ACGAGGACTA CACCGTCGTC GAGCAATACG AGCGTTCCGA GGGACGTCAC TCCACCGGAG
     1741 GAATGGACGA GCTCTACAAG GGCAGCGGTG GCAGTGGAGG TACCGGCGGA AGCGGTGCGG
     1801 TGGAGCTCCA GCTTTTGTTC CCTTTAGTGA GGGTTAATTT CGAGCTTGGC GTAATCATGG
     1861 TCATAGCTGT TTCCTGTGTG AAATTGTTAT CCGCTCACAA TTCCACACAA CATACGAGCC
     1921 GGAAGCATAA AGTGTAAAGC CTGGGGTGCC TAATGAGTGA GCTAACTCAC ATTAATTGCG
     1981 TTGCGCTCAC TGCCCGCTTT CCAGTCGGGA AACCTGTCGT GCCAGCTGCA TTAATGAATC
     2041 GGCCAACGCG CGGGGAGAGG CGGTTTGCGT ATTGGGCGCT CTTCCGCTTC CTCGCTCACT
     2101 GACTCGCTGC GCTCGGTCGT TCGGCTGCGG CGAGCGGTAT CAGCTCACTC AAAGGCGGTA
     2161 ATACGGTTAT CCACAGAATC AGGGGATAAC GCAGGAAAGA ACATGTGAGC AAAAGGCCAG
     2221 CAAAAGGCCA GGAACCGTAA AAAGGCCGCG TTGCTGGCGT TTTTCCATAG GCTCCGCCCC
     2281 CCTGACGAGC ATCACAAAAA TCGACGCTCA AGTCAGAGGT GGCGAAACCC GACAGGACTA
     2341 TAAAGATACC AGGCGTTTCC CCCTGGAAGC TCCCTCGTGC GCTCTCCTGT TCCGACCCTG
     2401 CCGCTTACCG GATACCTGTC CGCCTTTCTC CCTTCGGGAA GCGTGGCGCT TTCTCATAGC
     2461 TCACGCTGTA GGTATCTCAG TTCGGTGTAG GTCGTTCGCT CCAAGCTGGG CTGTGTGCAC
     2521 GAACCCCCCG TTCAGCCCGA CCGCTGCGCC TTATCCGGTA ACTATCGTCT TGAGTCCAAC
     2581 CCGGTAAGAC ACGACTTATC GCCACTGGCA GCAGCCACTG GTAACAGGAT TAGCAGAGCG
     2641 AGGTATGTAG GCGGTGCTAC AGAGTTCTTG AAGTGGTGGC CTAACTACGG CTACACTAGA
     2701 AGGACAGTAT TTGGTATCTG CGCTCTGCTG AAGCCAGTTA CCTTCGGAAA AAGAGTTGGT
     2761 AGCTCTTGAT CCGGCAAACA AACCACCGCT GGTAGCGGTG GTTTTTTTGT TTGCAAGCAG
     2821 CAGATTACGC GCAGAAAAAA AGGATCTCAA GAAGATCCTT TGATCTTTTC TACGGGGTCT
     2881 GACGCTCAGT GGAACGAAAA CTCACGTTAA GGGATTTTGG TCATGAGATT ATCAAAAAGG
     2941 ATCTTCACCT AGATCCTTTT AAATTAAAAA TGAAGTTTTA AATCAATCTA AAGTATATAT
     3001 GAGTAAACTT GGTCTGACAG TTACCAATGC TTAATCAGTG AGGCACCTAT CTCAGCGATC
     3061 TGTCTATTTC GTTCATCCAT AGTTGCCTGA CTCCCCGTCG TGTAGATAAC TACGATACGG
     3121 GAGGGCTTAC CATCTGGCCC CAGTGCTGCA ATGATACCGC GAGACCCACG CTCACCGGCT
     3181 CCAGATTTAT CAGCAATAAA CCAGCCAGCC GGAAGGGCCG AGCGCAGAAG TGGTCCTGCA
     3241 ACTTTATCCG CCTCCATCCA GTCTATTAAT TGTTGCCGGG AAGCTAGAGT AAGTAGTTCG
     3301 CCAGTTAATA GTTTGCGCAA CGTTGTTGCC ATTGCTACAG GCATCGTGGT GTCACGCTCG
     3361 TCGTTTGGTA TGGCTTCATT CAGCTCCGGT TCCCAACGAT CAAGGCGAGT TACATGATCC
     3421 CCCATGTTGT GCAAAAAAGC GGTTAGCTCC TTCGGTCCTC CGATCGTTGT CAGAAGTAAG
     3481 TTGGCCGCAG TGTTATCACT CATGGTTATG GCAGCACTGC ATAATTCTCT TACTGTCATG
     3541 CCATCCGTAA GATGCTTTTC TGTGACTGGT GAGTACTCAA CCAAGTCATT CTGAGAATAG
     3601 TGTATGCGGC GACCGAGTTG CTCTTGCCCG GCGTCAATAC GGGATAATAC CGCGCCACAT
     3661 AGCAGAACTT TAAAAGTGCT CATCATTGGA AAACGTTCTT CGGGGCGAAA ACTCTCAAGG
     3721 ATCTTACCGC TGTTGAGATC CAGTTCGATG TAACCCACTC GTGCACCCAA CTGATCTTCA
     3781 GCATCTTTTA CTTTCACCAG CGTTTCTGGG TGAGCAAAAA CAGGAAGGCA AAATGCCGCA
     3841 AAAAAGGGAA TAAGGGCGAC ACGGAAATGT TGAATACTCA TACTCTTCCT TTTTCAATAT
     3901 TATTGAAGCA TTTATCAGGG TTATTGTCTC ATGAGCGGAT ACATATTTGA ATGTATTTAG
     3961 AAAAATAAAC AAATAGGGGT TCCGCGCACA TTTCCCCGAA AAGTGC
//
