# Supplementary material for: The mIAA7 degron improves auxin-mediated degradation in Caenorhabditis elegans
Source: G3 (Bethesda). 2022 Aug 27;12(10):jkac222. doi: 10.1093/g3journal/jkac222 (PMC9526053; doi:10.1093/g3journal/jkac222)
Supplement: jkac222_File_S1 [file jkac222_file_s1.zip › Supplemental File 1/Plasmids/pjjs009.gb]

LOCUS       pJJS009                 4009 bp ds-DNA     circular     11-MAY-2022
DEFINITION  .
FEATURES             Location/Qualifiers
     rep_origin      complement(12..452)
                     /label="F1 ori"
                     /ApEinfo_revcolor=#d59687
                     /ApEinfo_fwdcolor=#d59687
     rep_origin      24..330
                     /label="F1 ori"
                     /ApEinfo_revcolor=#b1ff67
                     /ApEinfo_fwdcolor=#b1ff67
     CDS             complement(463..531)
                     /label="LacZ alpha"
                     /ApEinfo_revcolor=#84b0dc
                     /ApEinfo_fwdcolor=#84b0dc
     primer_bind     602..619
                     /label="M13-fwd"
                     /ApEinfo_revcolor=#84b0dc
                     /ApEinfo_fwdcolor=#84b0dc
     primer_bind     626..645
                     /label="T7"
                     /ApEinfo_revcolor=#84b0dc
                     /ApEinfo_fwdcolor=#84b0dc
     misc_feature    654..656
                     /label="Start"
                     /ApEinfo_revcolor=#85dae9
                     /ApEinfo_fwdcolor=#85dae9
     misc_feature    657..764
                     /label="miniIAA7"
                     /ApEinfo_revcolor=#ffef86
                     /ApEinfo_fwdcolor=#ffef86
     misc_feature    816..911
                     /label="miniIAA7"
                     /ApEinfo_revcolor=#ffef86
                     /ApEinfo_fwdcolor=#ffef86
     CDS             912..1115
                     /label="mKate2"
                     /ApEinfo_revcolor=#993333
                     /ApEinfo_fwdcolor=#993333
     CDS             1167..1325
                     /label="mKate2"
                     /ApEinfo_revcolor=#993333
                     /ApEinfo_fwdcolor=#993333
     CDS             1377..1541
                     /label="mKate2"
                     /ApEinfo_revcolor=#993333
                     /ApEinfo_fwdcolor=#993333
     CDS             1593..1763
                     /label="mKate2"
                     /ApEinfo_revcolor=#993333
                     /ApEinfo_fwdcolor=#993333
     misc_feature    1764..1799
                     /label="N-tag Linker"
                     /ApEinfo_revcolor=#b4abac
                     /ApEinfo_fwdcolor=#b4abac
     primer_bind     complement(1822..1841)
                     /label="T3"
                     /ApEinfo_revcolor=#85dae9
                     /ApEinfo_fwdcolor=#85dae9
     primer_bind     complement(1859..1879)
                     /label="M13-rev"
                     /ApEinfo_revcolor=#84b0dc
                     /ApEinfo_fwdcolor=#84b0dc
     misc_binding    complement(1885..1907)
                     /label="LacO"
                     /ApEinfo_revcolor=#84b0dc
                     /ApEinfo_fwdcolor=#84b0dc
     rep_origin      complement(2247..2929)
                     /label="ColE1 origin"
                     /ApEinfo_revcolor=#b7e6d7
                     /ApEinfo_fwdcolor=#b7e6d7
     CDS             complement(3027..3686)
                     /label="AmpR"
                     /ApEinfo_revcolor=#ffef86
                     /ApEinfo_fwdcolor=#ffef86
ORIGIN
        1 CACCTGACGC GCCCTGTAGC GGCGCATTAA GCGCGGCGGG TGTGGTGGTT ACGCGCAGCG
       61 TGACCGCTAC ACTTGCCAGC GCCCTAGCGC CCGCTCCTTT CGCTTTCTTC CCTTCCTTTC
      121 TCGCCACGTT CGCCGGCTTT CCCCGTCAAG CTCTAAATCG GGGGCTCCCT TTAGGGTTCC
      181 GATTTAGTGC TTTACGGCAC CTCGACCCCA AAAAACTTGA TTAGGGTGAT GGTTCACGTA
      241 GTGGGCCATC GCCCTGATAG ACGGTTTTTC GCCCTTTGAC GTTGGAGTCC ACGTTCTTTA
      301 ATAGTGGACT CTTGTTCCAA ACTGGAACAA CACTCAACCC TATCTCGGTC TATTCTTTTG
      361 ATTTATAAGG GATTTTGCCG ATTTCGGCCT ATTGGTTAAA AAATGAGCTG ATTTAACAAA
      421 AATTTAACGC GAATTTTAAC AAAATATTAA CGCTTACAAT TTCCATTCGC CATTCAGGCT
      481 GCGCAACTGT TGGGAAGGGC GATCGGTGCG GGCCTCTTCG CTATTACGCC AGCTGGCGAA
      541 AGGGGGATGT GCTGCAAGGC GATTAAGTTG GGTAACGCCA GGGTTTTCCC AGTCACGACG
      601 TTGTAAAACG ACGGCCAGTG AATTGTAATA CGACTCACTA TAGGGCGAAT TGGATGGGAT
      661 TCTCCGAGAC CGTCGACCTC ATGCTCAACC TCCAATCCAA CAAGGAGGGA TCCGTCGACC
      721 TCAAGAACGT CTCCGCCGTC CCAAAGGAGA AGACCACCCT CAAGgtaagt ttaaacatat
      781 atatactaac taaccctgat tatttaaatt ttcagGACCC ATCCAAGCCA CCAGCCAAGG
      841 CCCAAGTCGT CGGATGGCCA CCAGTCCGTA ACTACCGTAA GAACATGATG ACCCAACAAA
      901 AGACCTCCTC CATGGTCTCC GAGCTCATTA AAGAAAACAT GCATATGAAG CTCTACATGG
      961 AGGGAACCGT CAACAACCAC CACTTCAAGT GCACCTCCGA GGGAGAGGGA AAGCCATACG
     1021 AGGGAACCCA AACCATGCGT ATCAAGGCCG TCGAGGGAGG ACCACTCCCA TTCGCCTTCG
     1081 ACATCCTCGC CACCTCCTTC ATGTACGGAT CCAAGgtaag tttaaacata tatatactaa
     1141 ctaaccctga ttatttaaat tttcagACCT TCATCAACCA CACCCAAGGA ATCCCAGACT
     1201 TCTTCAAGCA ATCCTTCCCA GAGGGATTCA CCTGGGAGCG TGTCACCACC TACGAGGACG
     1261 GAGGAGTCCT CACCGCCACC CAAGACACCT CCCTCCAAGA CGGATGCCTC ATCTACAACG
     1321 TCAAGgtaag tttaaacagt tcggtactaa ctaaccatac atatttaaat tttcagATCC
     1381 GTGGAGTCAA CTTCCCATCC AACGGACCAG TCATGCAAAA GAAGACCCTC GGATGGGAGG
     1441 CCTCCACCGA GACCCTCTAC CCAGCCGACG GAGGACTTGA GGGACGTGCC GACATGGCCC
     1501 TCAAGCTCGT CGGAGGAGGA CACCTCATCT GCAACCTCAA Ggtaagttta aacatgattt
     1561 tactaactaa ctaatctgat ttaaattttc agACCACCTA CCGTTCCAAG AAGCCAGCCA
     1621 AGAACCTCAA GATGCCAGGA GTCTACTACG TCGACCGTCG TCTTGAGCGT ATCAAGGAGG
     1681 CCGACAAGGA GACCTACGTC GAGCAACACG AGGTCGCCGT CGCCCGTTAC TGCGACCTCC
     1741 CATCCAAGCT CGGACACCGT AAGGGCAGCG GTGGCAGTGG AGGTACCGGC GGAAGCGGTG
     1801 CGGTGGAGCT CCAGCTTTTG TTCCCTTTAG TGAGGGTTAA TTTCGAGCTT GGCGTAATCA
     1861 TGGTCATAGC TGTTTCCTGT GTGAAATTGT TATCCGCTCA CAATTCCACA CAACATACGA
     1921 GCCGGAAGCA TAAAGTGTAA AGCCTGGGGT GCCTAATGAG TGAGCTAACT CACATTAATT
     1981 GCGTTGCGCT CACTGCCCGC TTTCCAGTCG GGAAACCTGT CGTGCCAGCT GCATTAATGA
     2041 ATCGGCCAAC GCGCGGGGAG AGGCGGTTTG CGTATTGGGC GCTCTTCCGC TTCCTCGCTC
     2101 ACTGACTCGC TGCGCTCGGT CGTTCGGCTG CGGCGAGCGG TATCAGCTCA CTCAAAGGCG
     2161 GTAATACGGT TATCCACAGA ATCAGGGGAT AACGCAGGAA AGAACATGTG AGCAAAAGGC
     2221 CAGCAAAAGG CCAGGAACCG TAAAAAGGCC GCGTTGCTGG CGTTTTTCCA TAGGCTCCGC
     2281 CCCCCTGACG AGCATCACAA AAATCGACGC TCAAGTCAGA GGTGGCGAAA CCCGACAGGA
     2341 CTATAAAGAT ACCAGGCGTT TCCCCCTGGA AGCTCCCTCG TGCGCTCTCC TGTTCCGACC
     2401 CTGCCGCTTA CCGGATACCT GTCCGCCTTT CTCCCTTCGG GAAGCGTGGC GCTTTCTCAT
     2461 AGCTCACGCT GTAGGTATCT CAGTTCGGTG TAGGTCGTTC GCTCCAAGCT GGGCTGTGTG
     2521 CACGAACCCC CCGTTCAGCC CGACCGCTGC GCCTTATCCG GTAACTATCG TCTTGAGTCC
     2581 AACCCGGTAA GACACGACTT ATCGCCACTG GCAGCAGCCA CTGGTAACAG GATTAGCAGA
     2641 GCGAGGTATG TAGGCGGTGC TACAGAGTTC TTGAAGTGGT GGCCTAACTA CGGCTACACT
     2701 AGAAGGACAG TATTTGGTAT CTGCGCTCTG CTGAAGCCAG TTACCTTCGG AAAAAGAGTT
     2761 GGTAGCTCTT GATCCGGCAA ACAAACCACC GCTGGTAGCG GTGGTTTTTT TGTTTGCAAG
     2821 CAGCAGATTA CGCGCAGAAA AAAAGGATCT CAAGAAGATC CTTTGATCTT TTCTACGGGG
     2881 TCTGACGCTC AGTGGAACGA AAACTCACGT TAAGGGATTT TGGTCATGAG ATTATCAAAA
     2941 AGGATCTTCA CCTAGATCCT TTTAAATTAA AAATGAAGTT TTAAATCAAT CTAAAGTATA
     3001 TATGAGTAAA CTTGGTCTGA CAGTTACCAA TGCTTAATCA GTGAGGCACC TATCTCAGCG
     3061 ATCTGTCTAT TTCGTTCATC CATAGTTGCC TGACTCCCCG TCGTGTAGAT AACTACGATA
     3121 CGGGAGGGCT TACCATCTGG CCCCAGTGCT GCAATGATAC CGCGAGACCC ACGCTCACCG
     3181 GCTCCAGATT TATCAGCAAT AAACCAGCCA GCCGGAAGGG CCGAGCGCAG AAGTGGTCCT
     3241 GCAACTTTAT CCGCCTCCAT CCAGTCTATT AATTGTTGCC GGGAAGCTAG AGTAAGTAGT
     3301 TCGCCAGTTA ATAGTTTGCG CAACGTTGTT GCCATTGCTA CAGGCATCGT GGTGTCACGC
     3361 TCGTCGTTTG GTATGGCTTC ATTCAGCTCC GGTTCCCAAC GATCAAGGCG AGTTACATGA
     3421 TCCCCCATGT TGTGCAAAAA AGCGGTTAGC TCCTTCGGTC CTCCGATCGT TGTCAGAAGT
     3481 AAGTTGGCCG CAGTGTTATC ACTCATGGTT ATGGCAGCAC TGCATAATTC TCTTACTGTC
     3541 ATGCCATCCG TAAGATGCTT TTCTGTGACT GGTGAGTACT CAACCAAGTC ATTCTGAGAA
     3601 TAGTGTATGC GGCGACCGAG TTGCTCTTGC CCGGCGTCAA TACGGGATAA TACCGCGCCA
     3661 CATAGCAGAA CTTTAAAAGT GCTCATCATT GGAAAACGTT CTTCGGGGCG AAAACTCTCA
     3721 AGGATCTTAC CGCTGTTGAG ATCCAGTTCG ATGTAACCCA CTCGTGCACC CAACTGATCT
     3781 TCAGCATCTT TTACTTTCAC CAGCGTTTCT GGGTGAGCAA AAACAGGAAG GCAAAATGCC
     3841 GCAAAAAAGG GAATAAGGGC GACACGGAAA TGTTGAATAC TCATACTCTT CCTTTTTCAA
     3901 TATTATTGAA GCATTTATCA GGGTTATTGT CTCATGAGCG GATACATATT TGAATGTATT
     3961 TAGAAAAATA AACAAATAGG GGTTCCGCGC ACATTTCCCC GAAAAGTGC
//
