# Supplementary material for: The mIAA7 degron improves auxin-mediated degradation in Caenorhabditis elegans
Source: G3 (Bethesda). 2022 Aug 27;12(10):jkac222. doi: 10.1093/g3journal/jkac222 (PMC9526053; doi:10.1093/g3journal/jkac222)
Supplement: jkac222_File_S1 [file jkac222_file_s1.zip › Supplemental File 1/Plasmids/pjjs008.gb]

LOCUS       pJJS008                 4003 bp ds-DNA     circular     11-MAY-2022
DEFINITION  .
FEATURES             Location/Qualifiers
     rep_origin      complement(12..452)
                     /label="F1 ori"
                     /ApEinfo_revcolor=#d59687
                     /ApEinfo_fwdcolor=#d59687
     rep_origin      24..330
                     /label="F1 ori"
                     /ApEinfo_revcolor=#b1ff67
                     /ApEinfo_fwdcolor=#b1ff67
     CDS             complement(463..531)
                     /label="LacZ alpha"
                     /ApEinfo_revcolor=#84b0dc
                     /ApEinfo_fwdcolor=#84b0dc
     primer_bind     602..619
                     /label="M13-fwd"
                     /ApEinfo_revcolor=#84b0dc
                     /ApEinfo_fwdcolor=#84b0dc
     primer_bind     626..645
                     /label="T7"
                     /ApEinfo_revcolor=#84b0dc
                     /ApEinfo_fwdcolor=#84b0dc
     misc_feature    654..689
                     /label="C-tag Linker"
                     /ApEinfo_revcolor=#b4abac
                     /ApEinfo_fwdcolor=#b4abac
     CDS             690..842
                     /label="mScarlet with introns"
                     /ApEinfo_revcolor=#cc3366
                     /ApEinfo_fwdcolor=#cc3366
     CDS             894..1106
                     /label="mScarlet with introns"
                     /ApEinfo_revcolor=#cc3366
                     /ApEinfo_fwdcolor=#cc3366
     CDS             1158..1328
                     /label="mScarlet with introns"
                     /ApEinfo_revcolor=#cc3366
                     /ApEinfo_fwdcolor=#cc3366
     CDS             1380..1538
                     /label="mScarlet with introns"
                     /ApEinfo_revcolor=#cc3366
                     /ApEinfo_fwdcolor=#cc3366
     misc_feature    1539..1646
                     /label="miniIAA7"
                     /ApEinfo_revcolor=#ffef86
                     /ApEinfo_fwdcolor=#ffef86
     misc_feature    1698..1793
                     /label="miniIAA7"
                     /ApEinfo_revcolor=#ffef86
                     /ApEinfo_fwdcolor=#ffef86
     primer_bind     complement(1816..1835)
                     /label="T3"
                     /ApEinfo_revcolor=#85dae9
                     /ApEinfo_fwdcolor=#85dae9
     primer_bind     complement(1853..1873)
                     /label="M13-rev"
                     /ApEinfo_revcolor=#84b0dc
                     /ApEinfo_fwdcolor=#84b0dc
     misc_binding    complement(1879..1901)
                     /label="LacO"
                     /ApEinfo_revcolor=#84b0dc
                     /ApEinfo_fwdcolor=#84b0dc
     rep_origin      complement(2241..2923)
                     /label="ColE1 origin"
                     /ApEinfo_revcolor=#b7e6d7
                     /ApEinfo_fwdcolor=#b7e6d7
     CDS             complement(3021..3680)
                     /label="AmpR"
                     /ApEinfo_revcolor=#ffef86
                     /ApEinfo_fwdcolor=#ffef86
ORIGIN
        1 CACCTGACGC GCCCTGTAGC GGCGCATTAA GCGCGGCGGG TGTGGTGGTT ACGCGCAGCG
       61 TGACCGCTAC ACTTGCCAGC GCCCTAGCGC CCGCTCCTTT CGCTTTCTTC CCTTCCTTTC
      121 TCGCCACGTT CGCCGGCTTT CCCCGTCAAG CTCTAAATCG GGGGCTCCCT TTAGGGTTCC
      181 GATTTAGTGC TTTACGGCAC CTCGACCCCA AAAAACTTGA TTAGGGTGAT GGTTCACGTA
      241 GTGGGCCATC GCCCTGATAG ACGGTTTTTC GCCCTTTGAC GTTGGAGTCC ACGTTCTTTA
      301 ATAGTGGACT CTTGTTCCAA ACTGGAACAA CACTCAACCC TATCTCGGTC TATTCTTTTG
      361 ATTTATAAGG GATTTTGCCG ATTTCGGCCT ATTGGTTAAA AAATGAGCTG ATTTAACAAA
      421 AATTTAACGC GAATTTTAAC AAAATATTAA CGCTTACAAT TTCCATTCGC CATTCAGGCT
      481 GCGCAACTGT TGGGAAGGGC GATCGGTGCG GGCCTCTTCG CTATTACGCC AGCTGGCGAA
      541 AGGGGGATGT GCTGCAAGGC GATTAAGTTG GGTAACGCCA GGGTTTTCCC AGTCACGACG
      601 TTGTAAAACG ACGGCCAGTG AATTGTAATA CGACTCACTA TAGGGCGAAT TGGGGCAGCG
      661 GTGGCAGTGG AGGTACCGGC GGAAGCGGTA TGGTCAGCAA GGGAGAGGCA GTTATCAAGG
      721 AGTTCATGCG TTTCAAGGTC CACATGGAGG GATCCATGAA CGGACACGAG TTCGAGATCG
      781 AGGGAGAGGG AGAGGGACGT CCATACGAGG GAACCCAAAC CGCCAAGCTC AAGGTCACCA
      841 AGgtaagttt aaacatatat atactaacta accctgatta tttaaatttt cagGGAGGAC
      901 CACTCCCATT CTCCTGGGAC ATCCTCTCCC CACAATTCAT GTACGGATCC CGTGCCTTCA
      961 CCAAGCACCC AGCCGACATC CCAGACTACT ACAAGCAATC CTTCCCAGAG GGATTCAAGT
     1021 GGGAGCGTGT CATGAACTTC GAGGACGGAG GAGCCGTCAC CGTCACCCAA GACACCTCCC
     1081 TCGAGGACGG AACCCTCATC TACAAGgtaa gtttaaacag ttcggtacta actaaccata
     1141 catatttaaa ttttcagGTC AAGCTCCGTG GAACCAACTT CCCACCAGAC GGACCAGTCA
     1201 TGCAAAAGAA GACCATGGGA TGGGAGGCCT CCACCGAGCG TCTCTACCCA GAGGACGGAG
     1261 TCCTCAAGGG AGACATCAAG ATGGCCCTCC GTCTCAAGGA CGGAGGACGT TACCTCGCCG
     1321 ACTTCAAGgt aagtttaaac atgattttac taactaacta atctgattta aattttcagA
     1381 CCACCTACAA GGCCAAGAAG CCAGTCCAAA TGCCAGGAGC CTACAACGTC GACCGTAAGC
     1441 TCGACATCAC CTCCCACAAC GAGGACTACA CCGTCGTCGA GCAATACGAG CGTTCCGAGG
     1501 GACGTCACTC CACCGGAGGA ATGGACGAGC TCTACAAGGG ATTCTCCGAG ACCGTCGACC
     1561 TCATGCTCAA CCTCCAATCC AACAAGGAGG GATCCGTCGA CCTCAAGAAC GTCTCCGCCG
     1621 TCCCAAAGGA GAAGACCACC CTCAAGgtaa gtttaaacat atatatacta actaaccctg
     1681 attatttaaa ttttcagGAC CCATCCAAGC CACCAGCCAA GGCCCAAGTC GTCGGATGGC
     1741 CACCAGTCCG TAACTACCGT AAGAACATGA TGACCCAACA AAAGACCTCC TCCGCGGTGG
     1801 AGCTCCAGCT TTTGTTCCCT TTAGTGAGGG TTAATTTCGA GCTTGGCGTA ATCATGGTCA
     1861 TAGCTGTTTC CTGTGTGAAA TTGTTATCCG CTCACAATTC CACACAACAT ACGAGCCGGA
     1921 AGCATAAAGT GTAAAGCCTG GGGTGCCTAA TGAGTGAGCT AACTCACATT AATTGCGTTG
     1981 CGCTCACTGC CCGCTTTCCA GTCGGGAAAC CTGTCGTGCC AGCTGCATTA ATGAATCGGC
     2041 CAACGCGCGG GGAGAGGCGG TTTGCGTATT GGGCGCTCTT CCGCTTCCTC GCTCACTGAC
     2101 TCGCTGCGCT CGGTCGTTCG GCTGCGGCGA GCGGTATCAG CTCACTCAAA GGCGGTAATA
     2161 CGGTTATCCA CAGAATCAGG GGATAACGCA GGAAAGAACA TGTGAGCAAA AGGCCAGCAA
     2221 AAGGCCAGGA ACCGTAAAAA GGCCGCGTTG CTGGCGTTTT TCCATAGGCT CCGCCCCCCT
     2281 GACGAGCATC ACAAAAATCG ACGCTCAAGT CAGAGGTGGC GAAACCCGAC AGGACTATAA
     2341 AGATACCAGG CGTTTCCCCC TGGAAGCTCC CTCGTGCGCT CTCCTGTTCC GACCCTGCCG
     2401 CTTACCGGAT ACCTGTCCGC CTTTCTCCCT TCGGGAAGCG TGGCGCTTTC TCATAGCTCA
     2461 CGCTGTAGGT ATCTCAGTTC GGTGTAGGTC GTTCGCTCCA AGCTGGGCTG TGTGCACGAA
     2521 CCCCCCGTTC AGCCCGACCG CTGCGCCTTA TCCGGTAACT ATCGTCTTGA GTCCAACCCG
     2581 GTAAGACACG ACTTATCGCC ACTGGCAGCA GCCACTGGTA ACAGGATTAG CAGAGCGAGG
     2641 TATGTAGGCG GTGCTACAGA GTTCTTGAAG TGGTGGCCTA ACTACGGCTA CACTAGAAGG
     2701 ACAGTATTTG GTATCTGCGC TCTGCTGAAG CCAGTTACCT TCGGAAAAAG AGTTGGTAGC
     2761 TCTTGATCCG GCAAACAAAC CACCGCTGGT AGCGGTGGTT TTTTTGTTTG CAAGCAGCAG
     2821 ATTACGCGCA GAAAAAAAGG ATCTCAAGAA GATCCTTTGA TCTTTTCTAC GGGGTCTGAC
     2881 GCTCAGTGGA ACGAAAACTC ACGTTAAGGG ATTTTGGTCA TGAGATTATC AAAAAGGATC
     2941 TTCACCTAGA TCCTTTTAAA TTAAAAATGA AGTTTTAAAT CAATCTAAAG TATATATGAG
     3001 TAAACTTGGT CTGACAGTTA CCAATGCTTA ATCAGTGAGG CACCTATCTC AGCGATCTGT
     3061 CTATTTCGTT CATCCATAGT TGCCTGACTC CCCGTCGTGT AGATAACTAC GATACGGGAG
     3121 GGCTTACCAT CTGGCCCCAG TGCTGCAATG ATACCGCGAG ACCCACGCTC ACCGGCTCCA
     3181 GATTTATCAG CAATAAACCA GCCAGCCGGA AGGGCCGAGC GCAGAAGTGG TCCTGCAACT
     3241 TTATCCGCCT CCATCCAGTC TATTAATTGT TGCCGGGAAG CTAGAGTAAG TAGTTCGCCA
     3301 GTTAATAGTT TGCGCAACGT TGTTGCCATT GCTACAGGCA TCGTGGTGTC ACGCTCGTCG
     3361 TTTGGTATGG CTTCATTCAG CTCCGGTTCC CAACGATCAA GGCGAGTTAC ATGATCCCCC
     3421 ATGTTGTGCA AAAAAGCGGT TAGCTCCTTC GGTCCTCCGA TCGTTGTCAG AAGTAAGTTG
     3481 GCCGCAGTGT TATCACTCAT GGTTATGGCA GCACTGCATA ATTCTCTTAC TGTCATGCCA
     3541 TCCGTAAGAT GCTTTTCTGT GACTGGTGAG TACTCAACCA AGTCATTCTG AGAATAGTGT
     3601 ATGCGGCGAC CGAGTTGCTC TTGCCCGGCG TCAATACGGG ATAATACCGC GCCACATAGC
     3661 AGAACTTTAA AAGTGCTCAT CATTGGAAAA CGTTCTTCGG GGCGAAAACT CTCAAGGATC
     3721 TTACCGCTGT TGAGATCCAG TTCGATGTAA CCCACTCGTG CACCCAACTG ATCTTCAGCA
     3781 TCTTTTACTT TCACCAGCGT TTCTGGGTGA GCAAAAACAG GAAGGCAAAA TGCCGCAAAA
     3841 AAGGGAATAA GGGCGACACG GAAATGTTGA ATACTCATAC TCTTCCTTTT TCAATATTAT
     3901 TGAAGCATTT ATCAGGGTTA TTGTCTCATG AGCGGATACA TATTTGAATG TATTTAGAAA
     3961 AATAAACAAA TAGGGGTTCC GCGCACATTT CCCCGAAAAG TGC
//
