# Supplementary material for: The mIAA7 degron improves auxin-mediated degradation in Caenorhabditis elegans
Source: G3 (Bethesda). 2022 Aug 27;12(10):jkac222. doi: 10.1093/g3journal/jkac222 (PMC9526053; doi:10.1093/g3journal/jkac222)
Supplement: jkac222_File_S1 [file jkac222_file_s1.zip › Supplemental File 1/Plasmids/pjw2341.gb]

LOCUS       pJW2341                 3739 bp ds-DNA     circular     19-MAY-2022
DEFINITION  .
FEATURES             Location/Qualifiers
     primer_bind     536..553
                     /label="M13-fwd"
                     /ApEinfo_revcolor=#85dae9
                     /ApEinfo_fwdcolor=#85dae9
     misc_feature    571..660
                     /label="30x linker NTslot"
                     /ApEinfo_revcolor=#808000
                     /ApEinfo_fwdcolor=#808000
     CDS             661..663
                     /label="mNeonGreen"
                     /ApEinfo_revcolor=#b1ff67
                     /ApEinfo_fwdcolor=#b1ff67
     misc_feature    661..663
                     /label="ATG Overlap"
                     /ApEinfo_revcolor=#85dae9
                     /ApEinfo_fwdcolor=#85dae9
     exon            661..663
                     /label="Translation 661-663"
     CDS             664..963
                     /label="GFP-C1"
                     /ApEinfo_revcolor=#b1ff67
                     /ApEinfo_fwdcolor=#b1ff67
     CDS             1012..1086
                     /label="GFP-C1"
                     /ApEinfo_revcolor=#b1ff67
                     /ApEinfo_fwdcolor=#b1ff67
     CDS             1138..1257
                     /label="GFP-C1"
                     /ApEinfo_revcolor=#b1ff67
                     /ApEinfo_fwdcolor=#b1ff67
     CDS             1309..1521
                     /label="GFP-C1"
                     /ApEinfo_revcolor=#b1ff67
                     /ApEinfo_fwdcolor=#b1ff67
     misc_feature    1522..1524
                     /label="AAG overlap"
                     /ApEinfo_revcolor=#85dae9
                     /ApEinfo_fwdcolor=#85dae9
     misc_signal     1540..1560
                     /label="TEV site"
                     /ApEinfo_revcolor=#f58a5e
                     /ApEinfo_fwdcolor=#f58a5e
     misc_feature    1561..1578
                     /label="GSGGGGlinker (GS is a BamHI site)"
                     /ApEinfo_revcolor=#c7b0e3
                     /ApEinfo_fwdcolor=#c7b0e3
     misc_feature    1579..1686
                     /label="miniIAA7"
                     /ApEinfo_revcolor=#ffef86
                     /ApEinfo_fwdcolor=#ffef86
     misc_feature    1738..1833
                     /label="miniIAA7"
                     /ApEinfo_revcolor=#ffef86
                     /ApEinfo_fwdcolor=#ffef86
     protein_bind    1861..1926
                     /label="3xFLAG tag"
                     /ApEinfo_revcolor=#ff0c12
                     /ApEinfo_fwdcolor=#ff0c12
     misc_feature    1927..1962
                     /label="linker"
                     /ApEinfo_revcolor=#b4abac
                     /ApEinfo_fwdcolor=#b4abac
     primer_bind     complement(1980..2001)
                     /label="T7"
                     /ApEinfo_revcolor=#85dae9
                     /ApEinfo_fwdcolor=#85dae9
     primer_bind     complement(2000..2020)
                     /label="M13-rev"
                     /ApEinfo_revcolor=#85dae9
                     /ApEinfo_fwdcolor=#85dae9
     CDS             2133..2939
                     /label="KanR"
                     /ApEinfo_revcolor=#ffef86
                     /ApEinfo_fwdcolor=#ffef86
     rep_origin      3009..3695
                     /label="ColE1 origin"
                     /ApEinfo_revcolor=#84b0dc
                     /ApEinfo_fwdcolor=#84b0dc
ORIGIN
        1 ctttcctgcg ttatcccctg attctgtgga taaccgtatt accgcctttg agtgagctga
       61 taccgctcgc cgcagccgaa cgaccgagcg cagcgagtca gtgagcgagg aagcggaaga
      121 gcgcccaata cgcaaaccgc ctctccccgc gcgttggccg attcattaat gcagctggca
      181 cgacaggttt cccgactgga aagcgggcag tgagcgcaac gcaattaata cgcgtaccgc
      241 tagccaggaa gagtttgtag aaacgcaaaa aggccatccg tcaggatggc cttctgctta
      301 gtttgatgcc tggcagttta tggcgggcgt cctgcccgcc accctccggg ccgttgcttc
      361 acaacgttca aatccgctcc cggcggattt gtcctactca ggagagcgtt caccgacaaa
      421 caacagataa aacgaaaggc ccagtcttcc gactgagcct ttcgttttat ttgatgcctg
      481 gcagttccct actctcgcgt taacgctagc atggatgttt tcccagtcac gacgttgtaa
      541 aacgacggcc agtcttaagc tcgggccccn ggtggcggtg gatcgggagg aggaggttcg
      601 ggtggcggag gcagtggagg tggcggaagt ggcggcggtg gttcaggagg aggcggatcc
      661 ATGAGTAAAG GAGAAGAATT GTTCACTGGA GTTGTCCCAA TCCTCGTCGA GCTCGACGGA
      721 GACGTCAACG GACACAAGTT CTCCGTCTCC GGAGAGGGAG AGGGAGACGC CACCTACGGA
      781 AAGCTCACCC TCAAGTTCAT CTGCACCACC GGAAAGCTCC CAGTCCCATG GCCAACCCTC
      841 GTCACCACCT TCTGCTACGG AGTCCAATGC TTCTCCCGTT ACCCAGACCA CATGAAGCGT
      901 CACGACTTCT TCAAGTCCGC CATGCCAGAG GGATACGTCC AAGAGCGTAC CATCTTCTTC
      961 AAGgtaagtt taaacatata tatactaact actgattatt taaattttca gGACGACGGA
     1021 AACTACAAGA CCCGTGCCGA GGTCAAGTTC GAGGGAGACA CCCTCGTCAA CCGTATCGAG
     1081 CTCAAGgtaa gtttaaacag ttcggtacta actaaccata catatttaaa ttttcagGGA
     1141 ATCGACTTCA AGGAGGACGG AAACATCCTC GGACACAAGC TCGAGTACAA CTACAACTCC
     1201 CACAACGTCT ACATCATGGC CGACAAGCAA AAGAACGGAA TCAAGGTCAA CTTCAAGgta
     1261 agtttaaaca tgattttact aactaactaa tctgatttaa attttcagAT CCGTCACAAC
     1321 ATCGAGGACG GATCCGTCCA ACTCGCCGAC CACTACCAAC AAAACACCCC AATCGGAGAC
     1381 GGACCAGTCC TCCTCCCAGA CAACCACTAC CTCTCCACCC AATCCGCCCT CTCCAAGGAC
     1441 CCAAACGAGA AGCGTGACCA CATGGTCCTC CTCGAGTTCG TCACCGCCGC CGGAATCACC
     1501 CACGGAATGG ACGAGCTCTA Caagggcggc agcggaggag agaatctgta ctttcaatcc
     1561 ggatccggag gtggcgggGG ATTCTCCGAG ACCGTCGACC TCATGCTCAA CCTCCAATCC
     1621 AACAAGGAGG GATCCGTCGA CCTCAAGAAC GTCTCCGCCG TCCCAAAGGA GAAGACCACC
     1681 CTCAAGgtaa gtttaaacat atatatacta actaaccctg attatttaaa ttttcagGAC
     1741 CCATCCAAGC CACCAGCCAA GGCCCAAGTC GTCGGATGGC CACCAGTCCG TAACTACCGT
     1801 AAGAACATGA TGACCCAACA AAAGACCTCC TCCggtggtg gcggttctgg ctcaggatct
     1861 gactacaaag accatgacgg tgattataaa gatcatgata tcgattacaa ggatgacgat
     1921 gacaagggag catcgggagc ctcaggagca tcgtccggag gcgccatcca gctgatatcc
     1981 cctatagtga gtcgtattac atggtcatag ctgtttcctg gcagctctgg cccgtgtctc
     2041 aaaatctctg atgttacatt gcacaagata aaataatatc atcatgaaca ataaaactgt
     2101 ctgcttacat aaacagtaat acaaggggtg ttatgagcca tattcaacgg gaaacgtcga
     2161 ggccgcgatt aaattccaac atggatgctg atttatatgg gtataaatgg gctcgcgata
     2221 atgtcgggca atcaggtgcg acaatctatc gcttgtatgg gaagcccgat gcgccagagt
     2281 tgtttctgaa acatggcaaa ggtagcgttg ccaatgatgt tacagatgag atggtcagac
     2341 taaactggct gacggaattt atgcctcttc cgaccatcaa gcattttatc cgtactcctg
     2401 atgatgcatg gttactcacc actgcgatcc ccggaaaaac agcattccag gtattagaag
     2461 aatatcctga ttcaggtgaa aatattgttg atgcgctggc agtgttcctg cgccggttgc
     2521 attcgattcc tgtttgtaat tgtcctttta acagcgatcg cgtatttcgt ctcgctcagg
     2581 cgcaatcacg aatgaataac ggtttggttg atgcgagtga ttttgatgac gagcgtaatg
     2641 gctggcctgt tgaacaagtc tggaaagaaa tgcataaact tttgccattc tcaccggatt
     2701 cagtcgtcac tcatggtgat ttctcacttg ataaccttat ttttgacgag gggaaattaa
     2761 taggttgtat tgatgttgga cgagtcggaa tcgcagaccg ataccaggat cttgccatcc
     2821 tatggaactg cctcggtgag ttttctcctt cattacagaa acggcttttt caaaaatatg
     2881 gtattgataa tcctgatatg aataaattgc agtttcattt gatgctcgat gagtttttct
     2941 aatcagaatt ggttaattgg ttgtaacact ggcagagcat tacgctgact tgacgggacg
     3001 gcgcaagctc atgaccaaaa tcccttaacg tgagttacgc gtcgttccac tgagcgtcag
     3061 accccgtaga aaagatcaaa ggatcttctt gagatccttt ttttctgcgc gtaatctgct
     3121 gcttgcaaac aaaaaaacca ccgctaccag cggtggtttg tttgccggat caagagctac
     3181 caactctttt tccgaaggta actggcttca gcagagcgca gataccaaat actgttcttc
     3241 tagtgtagcc gtagttaggc caccacttca agaactctgt agcaccgcct acatacctcg
     3301 ctctgctaat cctgttacca gtggctgctg ccagtggcga taagtcgtgt cttaccgggt
     3361 tggactcaag acgatagtta ccggataagg cgcagcggtc gggctgaacg gggggttcgt
     3421 gcacacagcc cagcttggag cgaacgacct acaccgaact gagataccta cagcgtgagc
     3481 tatgagaaag cgccacgctt cccgaaggga gaaaggcgga caggtatccg gtaagcggca
     3541 gggtcggaac aggagagcgc acgagggagc ttccaggggg aaacgcctgg tatctttata
     3601 gtcctgtcgg gtttcgccac ctctgacttg agcgtcgatt tttgtgatgc tcgtcagggg
     3661 ggcggagcct atggaaaaac gccagcaacg cggccttttt acggttcctg gccttttgct
     3721 ggccttttgc tcacatgtt
//
