# Supplementary material for: The mIAA7 degron improves auxin-mediated degradation in Caenorhabditis elegans
Source: G3 (Bethesda). 2022 Aug 27;12(10):jkac222. doi: 10.1093/g3journal/jkac222 (PMC9526053; doi:10.1093/g3journal/jkac222)
Supplement: jkac222_File_S1 [file jkac222_file_s1.zip › Supplemental File 1/Plasmids/pjjs004.gb]

LOCUS       pJJS004                 4012 bp ds-DNA     circular     11-MAY-2022
DEFINITION  .
FEATURES             Location/Qualifiers
     rep_origin      complement(12..452)
                     /label="F1 ori"
                     /ApEinfo_revcolor=#d59687
                     /ApEinfo_fwdcolor=#d59687
     rep_origin      24..330
                     /label="F1 ori"
                     /ApEinfo_revcolor=#b1ff67
                     /ApEinfo_fwdcolor=#b1ff67
     CDS             complement(463..531)
                     /label="LacZ alpha"
                     /ApEinfo_revcolor=#84b0dc
                     /ApEinfo_fwdcolor=#84b0dc
     primer_bind     602..619
                     /label="M13-fwd"
                     /ApEinfo_revcolor=#84b0dc
                     /ApEinfo_fwdcolor=#84b0dc
     primer_bind     626..645
                     /label="T7"
                     /ApEinfo_revcolor=#84b0dc
                     /ApEinfo_fwdcolor=#84b0dc
     misc_feature    654..689
                     /label="C-tag Linker"
                     /ApEinfo_revcolor=#b4abac
                     /ApEinfo_fwdcolor=#b4abac
     misc_feature    690..842
                     /label="mCherry_cai_0.99"
                     /ApEinfo_revcolor=#f58a5e
                     /ApEinfo_fwdcolor=#f58a5e
     misc_feature    894..1115
                     /label="mCherry_cai_0.99"
                     /ApEinfo_revcolor=#f58a5e
                     /ApEinfo_fwdcolor=#f58a5e
     misc_feature    1167..1374
                     /label="mCherry_cai_0.99"
                     /ApEinfo_revcolor=#f58a5e
                     /ApEinfo_fwdcolor=#f58a5e
     misc_feature    1426..1547
                     /label="mCherry_cai_0.99"
                     /ApEinfo_revcolor=#f58a5e
                     /ApEinfo_fwdcolor=#f58a5e
     misc_feature    1548..1655
                     /label="miniIAA7"
                     /ApEinfo_revcolor=#ffef86
                     /ApEinfo_fwdcolor=#ffef86
     misc_feature    1707..1802
                     /label="miniIAA7"
                     /ApEinfo_revcolor=#ffef86
                     /ApEinfo_fwdcolor=#ffef86
     primer_bind     complement(1825..1844)
                     /label="T3"
                     /ApEinfo_revcolor=#85dae9
                     /ApEinfo_fwdcolor=#85dae9
     primer_bind     complement(1862..1882)
                     /label="M13-rev"
                     /ApEinfo_revcolor=#84b0dc
                     /ApEinfo_fwdcolor=#84b0dc
     misc_binding    complement(1888..1910)
                     /label="LacO"
                     /ApEinfo_revcolor=#84b0dc
                     /ApEinfo_fwdcolor=#84b0dc
     rep_origin      complement(2250..2932)
                     /label="ColE1 origin"
                     /ApEinfo_revcolor=#b7e6d7
                     /ApEinfo_fwdcolor=#b7e6d7
     CDS             complement(3030..3689)
                     /label="AmpR"
                     /ApEinfo_revcolor=#ffef86
                     /ApEinfo_fwdcolor=#ffef86
ORIGIN
        1 CACCTGACGC GCCCTGTAGC GGCGCATTAA GCGCGGCGGG TGTGGTGGTT ACGCGCAGCG
       61 TGACCGCTAC ACTTGCCAGC GCCCTAGCGC CCGCTCCTTT CGCTTTCTTC CCTTCCTTTC
      121 TCGCCACGTT CGCCGGCTTT CCCCGTCAAG CTCTAAATCG GGGGCTCCCT TTAGGGTTCC
      181 GATTTAGTGC TTTACGGCAC CTCGACCCCA AAAAACTTGA TTAGGGTGAT GGTTCACGTA
      241 GTGGGCCATC GCCCTGATAG ACGGTTTTTC GCCCTTTGAC GTTGGAGTCC ACGTTCTTTA
      301 ATAGTGGACT CTTGTTCCAA ACTGGAACAA CACTCAACCC TATCTCGGTC TATTCTTTTG
      361 ATTTATAAGG GATTTTGCCG ATTTCGGCCT ATTGGTTAAA AAATGAGCTG ATTTAACAAA
      421 AATTTAACGC GAATTTTAAC AAAATATTAA CGCTTACAAT TTCCATTCGC CATTCAGGCT
      481 GCGCAACTGT TGGGAAGGGC GATCGGTGCG GGCCTCTTCG CTATTACGCC AGCTGGCGAA
      541 AGGGGGATGT GCTGCAAGGC GATTAAGTTG GGTAACGCCA GGGTTTTCCC AGTCACGACG
      601 TTGTAAAACG ACGGCCAGTG AATTGTAATA CGACTCACTA TAGGGCGAAT TGGGGCAGCG
      661 GTGGCAGTGG AGGTACCGGC GGAAGCGGTA TGTCCAAGGG AGAGGAGGAC AACATGGCCA
      721 TCATCAAGGA GTTCATGCGT TTCAAGGTCC ACATGGAGGG ATCAGTCAAC GGACACGAGT
      781 TCGAGATCGA GGGAGAGGGA GAGGGACGTC CATACGAGGG AACCCAAACC GCCAAGCTCA
      841 AGgtaagttt aaacatatat atactaacta accctgatta tttaaatttt cagGTCACCA
      901 AGGGAGGACC ACTCCCATTC GCCTGGGACA TCCTCTCCCC ACAATTCATG TACGGATCAA
      961 AGGCCTACGT CAAGCACCCA GCCGACATCC CAGACTACCT CAAGCTCTCC TTCCCAGAGG
     1021 GATTCAAGTG GGAGCGTGTC ATGAACTTCG AGGACGGAGG AGTCGTCACC GTCACCCAAG
     1081 ACTCCTCCCT CCAAGACGGA GAGTTCATCT ACAAGgtaag tttaaacagt tcggtactaa
     1141 ctaaccatac atatttaaat tttcagGTCA AGCTCCGTGG AACCAACTTC CCATCCGACG
     1201 GACCAGTCAT GCAAAAGAAG ACCATGGGAT GGGAGGCCTC CTCCGAGCGT ATGTACCCAG
     1261 AGGACGGAGC CCTCAAGGGA GAGATCAAGC AACGTCTCAA GCTCAAGGAC GGAGGACACT
     1321 ACGACGCCGA GGTCAAGACC ACCTACAAGG CCAAGAAGCC AGTCCAACTC CCAGgtaagt
     1381 ttaaacatga ttttactaac taactaatct gatttaaatt ttcagGAGCC TACAACGTCA
     1441 ACATCAAGCT CGACATCACC TCCCACAACG AGGACTACAC CATCGTCGAG CAATACGAGC
     1501 GTGCCGAGGG ACGTCACTCC ACCGGAGGAA TGGACGAGCT CTACAAGGGA TTCTCCGAGA
     1561 CCGTCGACCT CATGCTCAAC CTCCAATCCA ACAAGGAGGG ATCCGTCGAC CTCAAGAACG
     1621 TCTCCGCCGT CCCAAAGGAG AAGACCACCC TCAAGgtaag tttaaacata tatatactaa
     1681 ctaaccctga ttatttaaat tttcagGACC CATCCAAGCC ACCAGCCAAG GCCCAAGTCG
     1741 TCGGATGGCC ACCAGTCCGT AACTACCGTA AGAACATGAT GACCCAACAA AAGACCTCCT
     1801 CCGCGGTGGA GCTCCAGCTT TTGTTCCCTT TAGTGAGGGT TAATTTCGAG CTTGGCGTAA
     1861 TCATGGTCAT AGCTGTTTCC TGTGTGAAAT TGTTATCCGC TCACAATTCC ACACAACATA
     1921 CGAGCCGGAA GCATAAAGTG TAAAGCCTGG GGTGCCTAAT GAGTGAGCTA ACTCACATTA
     1981 ATTGCGTTGC GCTCACTGCC CGCTTTCCAG TCGGGAAACC TGTCGTGCCA GCTGCATTAA
     2041 TGAATCGGCC AACGCGCGGG GAGAGGCGGT TTGCGTATTG GGCGCTCTTC CGCTTCCTCG
     2101 CTCACTGACT CGCTGCGCTC GGTCGTTCGG CTGCGGCGAG CGGTATCAGC TCACTCAAAG
     2161 GCGGTAATAC GGTTATCCAC AGAATCAGGG GATAACGCAG GAAAGAACAT GTGAGCAAAA
     2221 GGCCAGCAAA AGGCCAGGAA CCGTAAAAAG GCCGCGTTGC TGGCGTTTTT CCATAGGCTC
     2281 CGCCCCCCTG ACGAGCATCA CAAAAATCGA CGCTCAAGTC AGAGGTGGCG AAACCCGACA
     2341 GGACTATAAA GATACCAGGC GTTTCCCCCT GGAAGCTCCC TCGTGCGCTC TCCTGTTCCG
     2401 ACCCTGCCGC TTACCGGATA CCTGTCCGCC TTTCTCCCTT CGGGAAGCGT GGCGCTTTCT
     2461 CATAGCTCAC GCTGTAGGTA TCTCAGTTCG GTGTAGGTCG TTCGCTCCAA GCTGGGCTGT
     2521 GTGCACGAAC CCCCCGTTCA GCCCGACCGC TGCGCCTTAT CCGGTAACTA TCGTCTTGAG
     2581 TCCAACCCGG TAAGACACGA CTTATCGCCA CTGGCAGCAG CCACTGGTAA CAGGATTAGC
     2641 AGAGCGAGGT ATGTAGGCGG TGCTACAGAG TTCTTGAAGT GGTGGCCTAA CTACGGCTAC
     2701 ACTAGAAGGA CAGTATTTGG TATCTGCGCT CTGCTGAAGC CAGTTACCTT CGGAAAAAGA
     2761 GTTGGTAGCT CTTGATCCGG CAAACAAACC ACCGCTGGTA GCGGTGGTTT TTTTGTTTGC
     2821 AAGCAGCAGA TTACGCGCAG AAAAAAAGGA TCTCAAGAAG ATCCTTTGAT CTTTTCTACG
     2881 GGGTCTGACG CTCAGTGGAA CGAAAACTCA CGTTAAGGGA TTTTGGTCAT GAGATTATCA
     2941 AAAAGGATCT TCACCTAGAT CCTTTTAAAT TAAAAATGAA GTTTTAAATC AATCTAAAGT
     3001 ATATATGAGT AAACTTGGTC TGACAGTTAC CAATGCTTAA TCAGTGAGGC ACCTATCTCA
     3061 GCGATCTGTC TATTTCGTTC ATCCATAGTT GCCTGACTCC CCGTCGTGTA GATAACTACG
     3121 ATACGGGAGG GCTTACCATC TGGCCCCAGT GCTGCAATGA TACCGCGAGA CCCACGCTCA
     3181 CCGGCTCCAG ATTTATCAGC AATAAACCAG CCAGCCGGAA GGGCCGAGCG CAGAAGTGGT
     3241 CCTGCAACTT TATCCGCCTC CATCCAGTCT ATTAATTGTT GCCGGGAAGC TAGAGTAAGT
     3301 AGTTCGCCAG TTAATAGTTT GCGCAACGTT GTTGCCATTG CTACAGGCAT CGTGGTGTCA
     3361 CGCTCGTCGT TTGGTATGGC TTCATTCAGC TCCGGTTCCC AACGATCAAG GCGAGTTACA
     3421 TGATCCCCCA TGTTGTGCAA AAAAGCGGTT AGCTCCTTCG GTCCTCCGAT CGTTGTCAGA
     3481 AGTAAGTTGG CCGCAGTGTT ATCACTCATG GTTATGGCAG CACTGCATAA TTCTCTTACT
     3541 GTCATGCCAT CCGTAAGATG CTTTTCTGTG ACTGGTGAGT ACTCAACCAA GTCATTCTGA
     3601 GAATAGTGTA TGCGGCGACC GAGTTGCTCT TGCCCGGCGT CAATACGGGA TAATACCGCG
     3661 CCACATAGCA GAACTTTAAA AGTGCTCATC ATTGGAAAAC GTTCTTCGGG GCGAAAACTC
     3721 TCAAGGATCT TACCGCTGTT GAGATCCAGT TCGATGTAAC CCACTCGTGC ACCCAACTGA
     3781 TCTTCAGCAT CTTTTACTTT CACCAGCGTT TCTGGGTGAG CAAAAACAGG AAGGCAAAAT
     3841 GCCGCAAAAA AGGGAATAAG GGCGACACGG AAATGTTGAA TACTCATACT CTTCCTTTTT
     3901 CAATATTATT GAAGCATTTA TCAGGGTTAT TGTCTCATGA GCGGATACAT ATTTGAATGT
     3961 ATTTAGAAAA ATAAACAAAT AGGGGTTCCG CGCACATTTC CCCGAAAAGT GC
//
