# Supplementary material for: The mIAA7 degron improves auxin-mediated degradation in Caenorhabditis elegans
Source: G3 (Bethesda). 2022 Aug 27;12(10):jkac222. doi: 10.1093/g3journal/jkac222 (PMC9526053; doi:10.1093/g3journal/jkac222)
Supplement: jkac222_File_S1 [file jkac222_file_s1.zip › Supplemental File 1/Alleles/gfpmiaa73xflaghis-72-allele.gb]

LOCUS       GFP::mIAA7::3xFLAG::his 6106 bp ds-DNA     linear       19-MAY-2022
DEFINITION  .
FEATURES             Location/Qualifiers
     misc_feature    2143..2145
                     /label="ATG Overlap"
                     /ApEinfo_revcolor=#85dae9
                     /ApEinfo_fwdcolor=#85dae9
     CDS             2143..2145
                     /label="mNeonGreen"
                     /ApEinfo_revcolor=#b1ff67
                     /ApEinfo_fwdcolor=#b1ff67
     exon            2143..2145
                     /label="Translation 2143-2145"
     CDS             2146..2445
                     /label="GFP-C1"
                     /ApEinfo_revcolor=#b1ff67
                     /ApEinfo_fwdcolor=#b1ff67
     exon            2146..2445
                     /label="Translation 2146-2445"
     CDS             2494..2568
                     /label="GFP-C1"
                     /ApEinfo_revcolor=#b1ff67
                     /ApEinfo_fwdcolor=#b1ff67
     exon            2494..2568
                     /label="Translation 2494-2568"
     CDS             2620..2739
                     /label="GFP-C1"
                     /ApEinfo_revcolor=#b1ff67
                     /ApEinfo_fwdcolor=#b1ff67
     exon            2620..2739
                     /label="Translation 2620-2739"
     CDS             2791..3003
                     /label="GFP-C1"
                     /ApEinfo_revcolor=#b1ff67
                     /ApEinfo_fwdcolor=#b1ff67
     exon            2791..3003
                     /label="Translation 2791-3003"
     misc_feature    3004..3006
                     /label="AAG overlap"
                     /ApEinfo_revcolor=#85dae9
                     /ApEinfo_fwdcolor=#85dae9
     misc_signal     3022..3042
                     /label="TEV site"
                     /ApEinfo_revcolor=#f58a5e
                     /ApEinfo_fwdcolor=#f58a5e
     misc_feature    3043..3060
                     /label="GSGGGGlinker (GS is a BamHI site)"
                     /ApEinfo_revcolor=#c7b0e3
                     /ApEinfo_fwdcolor=#c7b0e3
     misc_feature    3049..3060
                     /label="GSGGGGlinker (GS is a BamHI site)"
                     /ApEinfo_revcolor=#c7b0e3
                     /ApEinfo_fwdcolor=#c7b0e3
     misc_feature    3061..3168
                     /label="miniIAA7"
                     /ApEinfo_revcolor=#ffef86
                     /ApEinfo_fwdcolor=#ffef86
     misc_feature    3220..3315
                     /label="miniIAA7"
                     /ApEinfo_revcolor=#ffef86
                     /ApEinfo_fwdcolor=#ffef86
     protein_bind    3343..3408
                     /label="3xFLAG tag"
                     /ApEinfo_revcolor=#ff0c12
                     /ApEinfo_fwdcolor=#ff0c12
     protein_bind    3385..3408
                     /label="FLAG tag"
                     /ApEinfo_revcolor=#ff0f1e
                     /ApEinfo_fwdcolor=#ff0f1e
     misc_feature    3409..3426
                     /label="linker"
                     /ApEinfo_revcolor=#b4abac
                     /ApEinfo_fwdcolor=#b4abac
     misc_feature    3427..3705
                     /label="his-72"
                     /ApEinfo_revcolor=#b7e6d7
                     /ApEinfo_fwdcolor=#b7e6d7
     misc_feature    3765..3893
                     /label="his-72"
                     /ApEinfo_revcolor=#b7e6d7
                     /ApEinfo_fwdcolor=#b7e6d7
ORIGIN
        1 aaactgataa aaattgagaa actttaaaaa tgatgatatt tcaaccggag aaccaatatg
       61 gcgtcaattg tggcgccacg tacgcaatgc tgtacacgcc gacgcaaaaa tgcacagttg
      121 tgtttacgtt aaatttaaag aaatattaga ttgatttcct cgttttcatg ttaatttctt
      181 gatgtttttc ttcgaaattt agaaaattaa agatttttcg tccaatttac tgtttttatc
      241 ttcaaaatta cccgcagaaa tttgttataa acctttattt agatctggaa atgcgttttt
      301 ttctgaaact tcctcaaatc atttagaaaa tattaatatt tgaagaggaa tatttttaga
      361 gtatccagta tttcaatttt ctgtggaatt gagaaaaatt actgtttctg tttttttttt
      421 tttttgaaat ttcaacttga acagtaatca gattttttac tattagtgca atttctttga
      481 atattttaaa taaaaaatcc tcctcgatcc caagaaactc caatttttac tatattttct
      541 caagaaatgc gttcaaagtc cgcaatcgcg cgagagcagc ggcgacactg aagagaccgc
      601 agagaagcgg cacgcatttc ggaaatagtg tgtgtttgca agagagtggc cccccgatta
      661 aactagcgcg cgtaaaattt ttgcattttg ttgtttcgtt ccgtctggaa aattcgaatt
      721 tcgcagcatt ttaattcata tctcagctca tttcgcatat tttttcctga aaatttccag
      781 tttggtccgt taccttattc cggttaatat actcgaattt cataaaaatc tacggatgaa
      841 tcgctaagtt atcgctagaa atgaaattct ttaaaaaatt ttgcccgatt agtaattttt
      901 ctgaaaatcc acgtggattc aggatccttc gcgacctgaa gtttaaagtt aattttccag
      961 attttcaatg aggatttttg aaagatttga tatttcttgg cataagtttt ccagctttaa
     1021 tccggatttg gtccagaccc cacaaaatcg atacgacaaa aggggggagg aggcggagac
     1081 ttggcacaat gccaagtctt tgctctctgt gtcgtcacgt gtcttcgtgt tggctgagta
     1141 tcaaacgtta tagtgtggac accaatttgg cttcgtactt cttactcgtt cccgccccgc
     1201 cccgacacca ttcgaatata tattgtcagt tgttctgttt gtcgtcgtga tgagaggtgc
     1261 gtgcgtgtgc gcgcgcgctc tcccaacttt tcggaccatt ttgcgggctt tatactgcaa
     1321 tttggctcat ttcttctcct tttttttcca caggcttatt ttgtactctc gagttgacag
     1381 cctttttcgg tataggttgg aagtagtcca ttaaagtaga tgtttcttaa gaatttatcg
     1441 gcttagcatc gatttcgacc tagttagatg ccacgtttat gcgcgaagcg gccgcgtcgc
     1501 ggcgagaatt tcagtgcggt tttacgggat tatccattaa aatcaggaaa atcagcagaa
     1561 aacttcttaa caaaactaat ttttttagaa aagaatttag aaatacgtag tcttgaataa
     1621 ttcagcaact ttttcaaatt ttatgagaat ttcgcaattt cctacacctc ctatttcatc
     1681 atcacttccg aaatcctacg ttatcgatcg aacacgcgac gcgaccgcag cgcacctact
     1741 aagcgcgcgc atttcgaccg tgacgcgacc gcaacgcggt ggtgtcaggg tgcgcgcgct
     1801 ttttcaatca tatgtggtgc ggtcgattcc ttcattcatc cttctgtatg cagctgctca
     1861 tcagtttatt gagcatctgc tgtaccaatt cgtactttaa attaaatatt aagagtacat
     1921 tttctgtgtg ctctgtatat aaatgtctag aataaactgc aaacaagaat tcttggctcc
     1981 atctttccct gaatcaatat cgatcgatag tgacacgcga cgcgaccgca acgcgtaggg
     2041 ccatttcata ttgattcttc ttctactctt ccttcttctc cttctgctct cacatttcct
     2101 cactattcca accattctca attctcaatt tccagaacaa caATGAGTAA AGGAGAAGAA
     2161 TTGTTCACTG GAGTTGTCCC AATCCTCGTC GAGCTCGACG GAGACGTCAA CGGACACAAG
     2221 TTCTCCGTCT CCGGAGAGGG AGAGGGAGAC GCCACCTACG GAAAGCTCAC CCTCAAGTTC
     2281 ATCTGCACCA CCGGAAAGCT CCCAGTCCCA TGGCCAACCC TCGTCACCAC CTTCTGCTAC
     2341 GGAGTCCAAT GCTTCTCCCG TTACCCAGAC CACATGAAGC GTCACGACTT CTTCAAGTCC
     2401 GCCATGCCAG AGGGATACGT CCAAGAGCGT ACCATCTTCT TCAAGgtaag tttaaacata
     2461 tatatactaa ctactgatta tttaaatttt cagGACGACG GAAACTACAA GACCCGTGCC
     2521 GAGGTCAAGT TCGAGGGAGA CACCCTCGTC AACCGTATCG AGCTCAAGgt aagtttaaac
     2581 agttcggtac taactaacca tacatattta aattttcagG GAATCGACTT CAAGGAGGAC
     2641 GGAAACATCC TCGGACACAA GCTCGAGTAC AACTACAACT CCCACAACGT CTACATCATG
     2701 GCCGACAAGC AAAAGAACGG AATCAAGGTC AACTTCAAGg taagtttaaa catgatttta
     2761 ctaactaact aatctgattt aaattttcag ATCCGTCACA ACATCGAGGA CGGATCCGTC
     2821 CAACTCGCCG ACCACTACCA ACAAAACACC CCAATCGGAG ACGGACCAGT CCTCCTCCCA
     2881 GACAACCACT ACCTCTCCAC CCAATCCGCC CTCTCCAAGG ACCCAAACGA GAAGCGTGAC
     2941 CACATGGTCC TCCTCGAGTT CGTCACCGCC GCCGGAATCA CCCACGGAAT GGACGAGCTC
     3001 TACaagggcg gcagcggagg agagaatctg tactttcaat ccggatccgg aggtggcggg
     3061 GGATTCTCCG AGACCGTCGA CCTCATGCTC AACCTCCAAT CCAACAAGGA GGGATCCGTC
     3121 GACCTCAAGA ACGTCTCCGC CGTCCCAAAG GAGAAGACCA CCCTCAAGgt aagtttaaac
     3181 atatatatac taactaaccc tgattattta aattttcagG ACCCATCCAA GCCACCAGCC
     3241 AAGGCCCAAG TCGTCGGATG GCCACCAGTC CGTAACTACC GTAAGAACAT GATGACCCAA
     3301 CAAAAGACCT CCTCCggtgg tggcggttct ggctcaggat ctgactacaa agaccatgac
     3361 ggtgattata aagatcatga tatcgattac aaggatgacg atgacaaggg agcatcggga
     3421 gcctcaGCTC GTACCAAGCA AACCGCTCGT AAATCCACCG GAGGAAAGGC TCCAAGAAAG
     3481 CAGTTGGCCA CCAAGGCCGC CCGCAAATCG GCTCCAACCA CCGGAGGAGT CAAGAAGCCA
     3541 CATCGTTACC GTCCAGGAAC TGTCGCTCTC CGTGAGATTC GTCGTTACCA GAAGTCGACT
     3601 GAGCTTCTCA TCCGCAAGCT TCCTTTCCAA CGTCTCGTTC GTGAGATTGC CCAGGACTTC
     3661 AAGACTGATC TCCGCTTCCA GTCGGCTGCC ATCGGAGCTC TCCAGgtttg tagtttgaat
     3721 ttgaaattta aaaaaaatta attaaaatct tttttttttt ccagGAGGCA TCTGAAGCAT
     3781 ACCTCGTCGG ACTCTTCGAG GACACCAACC TGTGCGCCAT CCACGCCAAG CGCGTCACCA
     3841 TCATGCCAAA GGACATGCAA CTCGCCAGAC GCATCCGCGG AGAACGTGCT TAAgctccat
     3901 caccaattct cgaagcactt ttaatattca tttaatccaa cttgtaccat aatcctcgta
     3961 tttttccatc ccgaaaattg atttttgcga tcgaaccgcc gatctcatca ccacttttct
     4021 ctccgttctt tatgtcttat tttattcgta aattgctgaa tttcatgttg aactccaaca
     4081 aaaaaaaata aagtttcgtg tgcttcagta gtctagcaac atcatatgaa cgcctagcaa
     4141 ctatattcca cgccgccgca gttttgaatt gaattcacta aattcatgct ctgaattcac
     4201 aaaaaaaatg tttcttcgag tcattggaaa tagtaaaaaa cgccagcgac tatttatcag
     4261 taagttttaa aagggtctcg tcgcgaaatt cacattaaaa atattaattt tctgtatgta
     4321 cctttaaaat tactgtagaa aatctatcag atgggtcttg gcgcgcaaaa cgcaaaaaat
     4381 aaattgattt cattgcatgc tttttccgcg ccgagaccca tctaacctaa atttttcaaa
     4441 aaggtgtgcg cctttaaaga ttactgtagt ttcgaacttg tgtagttgcg gagttttcat
     4501 cgattttttt gtaaataaat agttttattt tagtttttga agaaataaat attttttcaa
     4561 cgaacaacta tatgaaaaat cgataaaaat cccgcaattt tttggaaaat tctgtgatgg
     4621 ataataccaa attcagatgt ttccttcttt tttctcatca ttgggcttct tgttctcggt
     4681 gtcttcacaa tcaaaaagaa cacctatatc accttcgatt catgggatct agcacaagag
     4741 attgctcaga acgcgacgga tgcagcgatg gaaaactctt ctgtaagttt ttcacggaat
     4801 tctggcctcc ctcataaatc gaaatggcag agtttgccga actaggccat tttgagtccg
     4861 cgagattttg tgtaggttta cggcgcgttg cgtgtcgcgt cgcggctcgt ttttagttgt
     4921 aaaaccgatg tatttgtccg tgtggagtac actacacttt tccacgcgtt gtccggcagg
     4981 cgattgccaa tggagcgcga aaattcaatg agaaatgcca gaaacccgtg tttttttgca
     5041 cggatttctg gcttccctca taaattgaaa tggaagagtt ttttgccgaa ctaggccagg
     5101 ccatatctgg ggtagattta cggcgcgttg cgtgtcgcgt cgcggttcga ttgtaaaacg
     5161 aaatgcattt gtccgtgtgg agtacacgac tttcccaggg cgattgtcaa tggagcgcga
     5221 acaattcaat gaggaaggcc agaagcccgt gaatttgaaa aaaaaactaa atttcaatta
     5281 tagcacattg atttctctac tgttctgtgg aatgctgaca tggaattggt tttagcgaat
     5341 aaaacgattg atgggcctcc gaaaagagat attctattcg ttgtcagtac ttttatcgga
     5401 gttggtaagt tgaattcgat atgccatatt attagtttta taaaatactt attacggaga
     5461 cacaaaattc tgaaaatgcg tattgcgcaa cgcattttac gctcaaaata tctcgtagcg
     5521 aaaagaaaac tacagtaatt ctttaaatga ctactgtagc gcttgtgtcg atttacgggc
     5581 tccatcagcg atattctatt gtctttgggt tcttcgtatt aatttttttc catttcttta
     5641 cctaatttga atgttctaaa aataaataaa ccgtaaatcc acactacaat agtcattgaa
     5701 agaattactg tagttttctt ttcgctacga gatattttgc gcgtcaaata tgttgcacaa
     5761 tacgcattct taaaattttt ccggtaatat gagcccattt acctgcctca gagcaaattc
     5821 agcctagtta tagcgttttg aaattgccaa aaaatccaaa aattgaaaaa aaaagttgtt
     5881 ttcaagttaa taaaatactt gcgaattgtt ttttcaaaat taaaatacca tacaagcttc
     5941 agctcaaaat tctcaaaaaa ttagagttaa atacatattt ttaatagaaa attttggtgt
     6001 ttttcaaaac gctataactc gactaaatca gctctgaagc agcttaaatc ggcaaattgc
     6061 cggtttgccg gtttgctgat ttgccggaaa ttttggtttt cagcaa
//
