# Supplementary material for: The mIAA7 degron improves auxin-mediated degradation in Caenorhabditis elegans
Source: G3 (Bethesda). 2022 Aug 27;12(10):jkac222. doi: 10.1093/g3journal/jkac222 (PMC9526053; doi:10.1093/g3journal/jkac222)
Supplement: jkac222_File_S1 [file jkac222_file_s1.zip › Supplemental File 1/Alleles/sax-7aidgfp-allele.gb]

LOCUS       sax-7::AID*::GFP_Allel 19972 bp ds-DNA     linear       11-MAY-2022
DEFINITION  .
FEATURES             Location/Qualifiers
     misc_feature    2238..2324
                     /label="sax-7a CDS"
                     /ApEinfo_revcolor=#d59687
                     /ApEinfo_fwdcolor=#d59687
     misc_feature    2395..2497
                     /label="sax-7a CDS"
                     /ApEinfo_revcolor=#d59687
                     /ApEinfo_fwdcolor=#d59687
     misc_feature    5172..5268
                     /label="sax-7a CDS"
                     /ApEinfo_revcolor=#d59687
                     /ApEinfo_fwdcolor=#d59687
     misc_feature    9253..9443
                     /label="sax-7a CDS"
                     /ApEinfo_revcolor=#d59687
                     /ApEinfo_fwdcolor=#d59687
     misc_feature    9999..10289
                     /label="sax-7a CDS"
                     /ApEinfo_revcolor=#d59687
                     /ApEinfo_fwdcolor=#d59687
     misc_feature    11057..11341
                     /label="sax-7a CDS"
                     /ApEinfo_revcolor=#d59687
                     /ApEinfo_fwdcolor=#d59687
     misc_feature    11589..11879
                     /label="sax-7a CDS"
                     /ApEinfo_revcolor=#d59687
                     /ApEinfo_fwdcolor=#d59687
     misc_feature    12094..12362
                     /label="sax-7a CDS"
                     /ApEinfo_revcolor=#d59687
                     /ApEinfo_fwdcolor=#d59687
     misc_feature    12906..13710
                     /label="sax-7a CDS"
                     /ApEinfo_revcolor=#d59687
                     /ApEinfo_fwdcolor=#d59687
     misc_feature    13950..14282
                     /label="sax-7a CDS"
                     /ApEinfo_revcolor=#d59687
                     /ApEinfo_fwdcolor=#d59687
     misc_feature    16571..16741
                     /label="sax-7a CDS"
                     /ApEinfo_revcolor=#d59687
                     /ApEinfo_fwdcolor=#d59687
     misc_feature    17150..17471
                     /label="sax-7a CDS"
                     /ApEinfo_revcolor=#d59687
                     /ApEinfo_fwdcolor=#d59687
     misc_feature    17657..17772
                     /label="sax-7a CDS"
                     /ApEinfo_revcolor=#d59687
                     /ApEinfo_fwdcolor=#d59687
     misc_feature    17826..17896
                     /label="sax-7a CDS"
                     /ApEinfo_revcolor=#d59687
                     /ApEinfo_fwdcolor=#d59687
     misc_feature    17897..18031
                     /label="AID*"
                     /ApEinfo_revcolor=#ffef86
                     /ApEinfo_fwdcolor=#ffef86
     misc_feature    18035..18895
                     /label="GFP 372"
                     /ApEinfo_revcolor=#b1ff67
                     /ApEinfo_fwdcolor=#b1ff67
     misc_feature    18896..18898
                     /label="AAG overlap"
                     /ApEinfo_revcolor=#85dae9
                     /ApEinfo_fwdcolor=#85dae9
     intron          18899..18909
                     /label="intron"
                     /ApEinfo_revcolor=#cc66ff
                     /ApEinfo_fwdcolor=#cc66ff
     misc_feature    18910..18943
                     /label="loxP"
                     /ApEinfo_revcolor=#f58a5e
                     /ApEinfo_fwdcolor=#f58a5e
     intron          18944..18949
                     /label="intron"
                     /ApEinfo_revcolor=#cc66ff
                     /ApEinfo_fwdcolor=#cc66ff
     misc_feature    18950..18952
                     /label="GGT overlap"
                     /ApEinfo_revcolor=#85dae9
                     /ApEinfo_fwdcolor=#85dae9
     misc_feature    18953..18985
                     /label="NT-linker 288"
                     /ApEinfo_revcolor=#ff9ccd
                     /ApEinfo_fwdcolor=#ff9ccd
     misc_feature    18986..18988
                     /label="STOP"
                     /ApEinfo_revcolor=#f58a5e
                     /ApEinfo_fwdcolor=#f58a5e
ORIGIN
        1 gacgaattga taatttatcc gacaaatatg caatcaaatt atatttttac atttggcatt
       61 tttatgctaa aatttcctgt tgttaagttg gtatctgttt ctagtgtacg tactaacaat
      121 taggtccttc tgtcgattct tgccttctat tcatacatca taccaatata catcgccctt
      181 ctcactatta ttatattcta tgtccaaatt ctattgtaac ccctataata cagacccttt
      241 tcccgacgtc tccatcagat gaataagttt ttttttgcgt tacaacaaca cctgtccact
      301 tctatttgta cctttccgcc accatttttc cgttgcgtaa ttcagtagtt tgcaacattt
      361 tttccgttgt tattacgtct ccatcgcaat tagttagaca tacccccgga ggttgaagga
      421 tgagaaatga ccttctgaag tttaaccagt tgaaatgaga atattttgaa gtggatagaa
      481 agacattagc tgctcctaag aagtaaccct ttgagcttta tcctccattc acacattgtg
      541 aaaagtggcc tcacataata tgaacgaaga tgatgatact ggtgtgaacc tatttggaga
      601 ggagagaacg ggaatgagag aaacgaagaa aaaacagatt agctgctgtt aagtggtggt
      661 tttgtcgtct taatttgatt gaaatttttt gacgagacct ttcaattgtc tccatttttt
      721 tgttttaaat gatgaaaaag cttacttttt tagcgaatca aaaagcagtt gtttttgtat
      781 gcttttaaaa atagttttta tattagtctt gcacttttac gaaactcacc gcctgaactt
      841 tgaataataa aaataattta tttttgaaca atcaaataaa aatcttaaac ggaaatatgg
      901 tacgcaaaaa ttaatacgca aaactttgcg attttttagc caaaaatacg gtaccaaaat
      961 gggcgtggtt ttaaattttt ttttttgata gccaaatatt tatttattaa aaaactcaaa
     1021 aagatttata acattttaat ttcaaaaaat cgagaaaaaa aaagaaaaat cgaagaaaat
     1081 tgtagaaatt acagtgctct ttataggcac acgcctggat gtattaaaaa aaattggcgt
     1141 gtcgagactg actaccgtat tttagttttc tatatttttt ctgtttaata acaagtctgt
     1201 tctcaagacg ttatattttc aaaatgtgcc aaaaatgtga atttttcaac aaaaaaccac
     1261 actcgcccaa gctttttcta tatttccgtt ccagaaaaat gcatgacttg aaatgttttt
     1321 gtagtcaaac aacaaaaagc aatcagacag tattctgctt tcttcgtgct acaaaataga
     1381 aaaatgtgat ggtgtagatg aagtgaatct tgtttttctt tcaatttcgc gctgtttttt
     1441 ttctaaaatt cttcatctat ttcgtagtat atgaagcttt ttgtacgatc cggattagtg
     1501 tcgtaattga agcccttggt gtggcggcgc cttgacggat gcacttcttc attcactttt
     1561 tcctcttcct ttcacctttc ctgactttat accgattatg agttgagtga ccactgccac
     1621 caccaccacc aacatagcca ttataatctt cttttgctct tttctctttt caatgcttca
     1681 ccgattcttc ttcttcagct tctccttgtg cttcgtctct aggtaattcc ccattgggtt
     1741 gacgacgacg gcaaggaaag gaaggcgtag aagaaaagga gggaagcgtc attttgggtg
     1801 ctcgtgcggc gcttttggtg cttctctggt ggtagcgatg gtgtagatgg tggtagaagg
     1861 aggcgttacc catgagatga aagaaggagg agtgcgcaga gaaaatgagc gtgaaattca
     1921 gagaaaatag gaggaagaga tgaagtgaag agagacatag aaatacacac aaatacgagt
     1981 gctgtgtttg gggcaagtga gagataggaa agagagaaag agatctactg ctgctggttg
     2041 ctgctgctac tgctgccagt gctgtgcctc ttcgccttct cactactgcc agagcccccg
     2101 tctcaactac ccgccttact tgtcccatca cgtctccccc gtttcgggta tctctttttt
     2161 ccattgaaac tgtttttgat gcttttctag acagtctatg atattcagct aataaacccc
     2221 ttttcaacat catcacaATG GGGTTACGAG AGACGATGGG TCGTGGTGGA CCACCGAATA
     2281 CCACAACCTT CATATTCCTG CTAGGATGTC TACTGTTCCT TGTGgttagt ttcatttcat
     2341 ttttcttttt agggcacatt gttctttcac tatgttaatg aaacggattt caagTCGGAT
     2401 CGCTACTACA CATGTACAGC CGAGAACATC GAACTCAAGG ACTACAAGTT TGGCAATCAG
     2461 TTTAGTCTGC AAATTACGAA TAACAAGAGA CGTAGTTgtg agttcttttt ttaaaattaa
     2521 attttcaatc ttgaaacatt ttaatcaact agttttaatt attccaaaaa aaaatccaga
     2581 cactttttag taaactattt tgtttggaaa ttttcacttt tttcaaaatc gctaaaatac
     2641 cccaataact caaaaattac gaaatttata tgttttttcc gcgttagttg aaaaattgaa
     2701 tcagatcaat caaaaaattg cttgtgcgcc attgtgtgtg cgtgtatttt gtttgccaac
     2761 aaaaagtaca catagtacaa atatccgccc cgtaaaattg ttgtgtactt tcactttttc
     2821 attcactttc tgaggaaatt gcacattcga aaaaaatgtt gaaattatct gaaaatgggt
     2881 gtttctgatt gttccacttg ttgttttttt gttgttggag gggggggggg gggggggggg
     2941 ggggttgcag tagttaatgt gttgctgtct ccattggatc cgatactatt tcgtgtctcg
     3001 ccttcgtcgt ccccttcccg cccctataat cgccgccggg gcgcgatgtt tacccgtctg
     3061 catctctgtt gatccaacaa tgttgcattt gatagagagg aaatagaatg agaagaatac
     3121 ggggcactgc actctgaacc tccattttct actcgatcac cgccctccaa aaatgaagag
     3181 aatgaaagaa cggttgaatc ggaatgagag agagaaaaag agatctgaca acccccgagg
     3241 gaaatagaaa taacgataga aggtcgaact tgttgtttca caatatctca gaaaaatgga
     3301 acatacggtt ttctaatgga ttttagtgat cttcttccaa aaatggtact gaaagtacta
     3361 taaatatgga tcaagaatgc ccaatgggag aatctccggc tatacttacc gatagcagat
     3421 aaccgaagtt ccggcgccca catatcacaa atatggagag gtttaaacaa acactaaatg
     3481 ataatagtga agtgtgtata tgagctgccc tcgagattac tgagtaatcg acatgttgtt
     3541 agataaacac aaaacaaatc ggtgggaggc acacccgatg ggaatgaaga aacagctgtt
     3601 gcattcgctg ggtgctcgtg tcgatgcttt ttcttctctt cacttttgcg aatctacgca
     3661 acagatttca ccatcgccac ctcgcacggt gggatgatga tcgaagagat gatcggaggg
     3721 agtacatttt ttttttgaaa tattcgctga cagatggcaa agctctatac accataaagc
     3781 caggtcaagc ggaagtggtt aagctccttt cggattgtgc attgtactgt tctccagcaa
     3841 tatgaaaatg tgtcgaaatg gtgtgtaatc gaattagtag aatctcgaat ttctcgccga
     3901 tttgaagtga ggctcatatt tcaaggagaa agggttatcg aagggcatcg tctatagtgt
     3961 gccttgaacc ataaatgtta cctaccgaca aaaatcagtt caactactgt aacgtatcaa
     4021 ttcataaatt tgtacgaatt gttgagaatt tcaaaagagc tttcttctca gtcatctcat
     4081 caccaatcac aattttattg aattcaattc ttcttcggca tcttctgcat cttttctgcg
     4141 gtcatcccaa tctaccaccg ccgtcgtcat cgtctagttt tctactcttc ttttttctct
     4201 tttgacgatt ttcttcttct ccgccttctt ctctcctttt tctttgtgtt ggtttggtgt
     4261 aatgacaaac cagtcagtaa catatgtgcg aatgagcccc caaaacttgg tcacattgaa
     4321 gaaaaaaaga aaggcgagaa ataaagaagt gacagacagg gggcacggag acgtcgttcg
     4381 gcttcaactg cagcgccaaa aagtcaacta ttcgtgtccc gaaatggcgg aaagatggcg
     4441 tccactgatt gatcgcactt ttgacatgaa gcttcttctt cttcttattc ttcctgcctc
     4501 tgtgtctact gggctcatgt gttcactaat cgagtgaaac agcaaaagaa gaatcacaag
     4561 agaacagaca tccgatactt tagtggatgg ccggcagctt tgcaaaaaaa cattttcaaa
     4621 caccgagaca cacacaggga ttatctgttt gcgcaacatg aaactcgtcg tttccggtgc
     4681 tctgattttg ttccgaggaa tcttggaagc atcatgcaac atactgaaat tgtttatata
     4741 aactgaatga agatgatttt ggcaccattg ctttcacttc aattcaatca tgattttcac
     4801 ggccaccacc tgcacttggt ttttcataaa gaaatgatga aggcgatgga acatgacgag
     4861 cgtgtgaact gaattatggg tcaggaagag gaaatgggcg gtttgaaatg gaattgggtt
     4921 ttggctttca aacggaaaca gaagatgatg atgtaaggaa aagaaaaatg gcttgaattt
     4981 gaaaatcagg ggaaaagctg aataagaaat ttttgatagg tgttttatga aaatgaaata
     5041 aaaaatgtac acaagtcaaa tacaatttta tcttttttcc cctaaaaatc aattagaata
     5101 tgaatttagt tttaaagtaa aattttaaaa cacttgattt ggcatacatg ttctaattat
     5161 ataattttca gTGCAACAAA TGCCTCCAAC AGAGCAGTAC GTGAATCAGA GTTCTCCAAT
     5221 TGCTCTCCAA GGAAATCAAC ACAAACTTCA CTGCTTCTTC TCCGGATAgt aagtttttga
     5281 ctttttgtct ctaccaattc gtttaaaaat atacaatttt cggtctgcaa attgcaaatc
     5341 ttttttctgc aaaatgtggc tttctatcca atttttagga gaatcttagc aacggaacca
     5401 atttttcttc cttttcccaa accctgttct cgtcatctca gcacttattt tgtatgtacg
     5461 cgcgctcctt cctgcgctca aaaaacgaaa cgccttctcg ctgtccactt ttgacgattc
     5521 ggcgaagacg acgtcggaca atatgcagtg tgtgctcctc ttacacagct tattgctcca
     5581 gaggcagagt gcatgagccc gctgagcctg gagctgttct ctaagtctcc tttggcgcac
     5641 agcctcgttg tcgttcccct tttggtgcca ggttccgaag atggggtgcg tgttgacgac
     5701 tacatcgtca gagtgtatgt ttgaagagtt gtttagatgt ttttgatgta agtattgaca
     5761 tgaagctttg ggggttctct tttagatttt aatctttgaa aatgataaga gggagattat
     5821 gagtgattct tgaagcaaag atattaggac aatgatgtac aagctgatat taaaggtctc
     5881 gtatggaatg aaagttcaac tttcttcgaa atcctcttga caaacactga atcatatgga
     5941 tacgcagatc ctggcttctc ggaaagaata tgacagaaat ttaaaaaaaa aacttttcga
     6001 acaagctttt tgattattta ttttgacttg tggcgttcgt ttcacattag tattctcgaa
     6061 ccacttccgc taacaactaa tttccgccgc cttccgccgc cacgaggtcc gaactctaat
     6121 gaagcgtgcc cttgtacgtt tgaatgtttc tctattgttc cgaggagagg gcattggcgg
     6181 cgggtacacc cttcttttat atgaccaata cttgtctcca attttaacca agtttttgtg
     6241 ctgaaggacc tccaacaaca acagaagaga agaaaataac aacaataggg agacgagacc
     6301 acttttactt ttttttagat gcgagaaaca tggtgcaatt gatgagacaa gaagacttga
     6361 agtatatatt gggttgtggt cgcaaaattt attagtaacg ggatgagatg ccggcagacc
     6421 accccgatag cgatcttgta tttgctccat gagactcctt tgggaaaaag caagggacta
     6481 cttctttagc ttttcgagac caaaaagtct gagattttcg agggttgggg tgagaagaaa
     6541 tacttgaata ttcaatactt tccaagtgag aaacgttggc agttaataag tcatcagatg
     6601 gattcgttcg tttgctattc atgagcttca caacacctgc gagaggatat tgtgttgccc
     6661 tcgattgatg tgaagtggga tgtggtgagg tgacagacgt agtgcacaca catggataaa
     6721 cgtaaacagt atcatgacag tagcaattaa cctggcggta taaattgaaa gagagtgggg
     6781 catccttctt aacattataa ttaacccatt agttccggtg acgaaagaac aggaggagat
     6841 ggctctaatg gattttcaaa tttatattta tgaatgaatg tgttgatggt caattaaaat
     6901 gagaaacatc aactttgaaa ttgaaaagtt ggtttttaat ataaatatgg tacagggaat
     6961 aaaattgaaa ttttttgtga aaaacttcgg ctttttatcc tcaaaatata ctatctattt
     7021 tattaattta tcaaattacc agccgatgac cgcgcctccg gcgcggccaa cgactggcgg
     7081 agtttaaaat gtataacaca tagatgtcct tttaatcatt cgaaaatgta tcattaaaaa
     7141 agttgaaact tcatcgatta aatcgcattt tcttcttcca tggtattcga ttcagaaaat
     7201 tcaaagagac agttagaatg ttctgatttt tctacactca aaattataaa actgcgttgc
     7261 gtgtacgcca aaatagtccc cgcctttttc tcgttcactc acggggaaaa ggcaaaaagc
     7321 ggtaccccag gtaatatcag ccgccgacat cattcgaggt ccgcgcacca cactattttt
     7381 ctcactgttg gcctggcgag ctgtccccct cccccgaaaa aattccacag agttacagtt
     7441 ttttcaataa gttaataact ttccttaact ggagaagtct gaataattaa ctactgatag
     7501 taagttcttt gaatatagat gtgacgaaac aaataaaaac tcctacagtt ataggaggtt
     7561 gtagagcatt tcagaacttt tttgaatttt ccagatgatt ctagaacatt ctagaatttt
     7621 cttgaaactt ccagaaggtg ctgaaacaaa aaattgattc cagaaccaaa atttgaattt
     7681 cccgccaaat gttttcctca gaaaatttga atttcccgtc aaaatctttt tctcagaaaa
     7741 tttgaatttc ccgccaaaat ttttcttgga aatttgaatt cccgccaaaa tttcttttct
     7801 cataaatttt gaagttcccg cccatatttt taagggtccc accacgatgg gtctcgccag
     7861 ttccaggtgg tacttaagct aacaaaaagt ttctcagaaa atttgaattt cccgccaaaa
     7921 attttttctc agaaattttg agttttcggc caaaatttat gggtctcacc acgaatattc
     7981 cagaattttt ttcgaatttt ccagaaggtt ctggaacttt ccagaaagtt ctggaacatt
     8041 ccagaatttt ctcgaatttt ccagaaagtt ctagaacatt atagaatttt ctggaatttt
     8101 ccagatgatt ccaaaaccaa aattgaaatt cccgccaaaa tctttttctc agaaaatttg
     8161 aatttccctc caaaaattta ttttctcaga aaatttgaaa ttcccgccaa aaatttttca
     8221 ctgaaaattt gaatttcccg ccaaaatttt ttcactgaaa atttgaattt cccgccaaaa
     8281 tttttttcac tgaaaatttg aattttccgc caaaattttt tcactgaaaa tttgattttc
     8341 ccgccaaaat ttttttcact gaaaatttga atttcccgcc aaaatttttt tcactgaaaa
     8401 tttgaatttc ccggcaaaat ttttttcact gaaaatttga atttcccgcc aaaatttttt
     8461 tcactgaaaa tttgaatttc ccgccaaaat agttttcact gaaaatttga atttcccgcc
     8521 aaaatttttt tcactgaaaa tttgaatttc ccgccaacat tttttttgct gaaaatttga
     8581 atttcccgct aaaatttttt cactgaaaat ttgaatttcc cggcaaaatt tttttcactg
     8641 aaaatttgaa tttcccgcca aaattttttt cactgaaaat ttgaatttcc cgccaaaata
     8701 gttttcactg aaaatttgaa tttcccgcca aaattttttt tgctgaaaat ttgaatttcc
     8761 cgctaaaatt tttttcactg aaaatttgaa tttcccgcca aaattttttt cacttaaaat
     8821 ttgaatttcc cgccaacatt ttgggactca ccacgaaggg tctcaccacg atgggtctcg
     8881 ccacgatggg tctcgccacg atgggtctcg ccacgatggg tctcaccacg aagggtctca
     8941 ccacgatggg tctcatcacg aagggtctca ccacgatggg tctcatcacg aagggtctca
     9001 ccacgatggg tctcaccacg atgggtctca tcacgaaggg tctcaccacg atgggtctca
     9061 ccacgaaggg tctcaccacg atgggtctca ccacgaaggg tctcaccacg atgggtctca
     9121 ccacgaaggt gatcggcccc gcccacaact ctcactgact ttggatgtga cgtcacagac
     9181 tacaaagact acatagacta caaactatgg acagacgaac tgtatttttt tatatataag
     9241 taatgatttc agTCCAGCAC CAAAACCCCG TTGGTTCCAC AATGGTCGTG AGATCAGTGA
     9301 AGATAGTGAT GCTGCAGGAT TTCGATTCGA ATCATACGGT AAAACACTCG TCTTCAATGT
     9361 AACACAAGAC AAGGCTGGAA AGTATGATTG CCGATTTGCA ACTCAACAGG ATATTGATCG
     9421 AACATTCAAT GTTGTAGTCG AGGgtaagtg tttctttttt tgttgtctcg acaacgatta
     9481 attcgactgg atgaatattc tccgaacaaa aaaaatagaa ttcgccctct gtccgatggg
     9541 gtcattgcgt ggaaatttag atgagtttgg gaagactagt tttattggaa aacatcggaa
     9601 gttggatgag aaaagttgaa atttttgaga attgcgagga aatattgggg tcgaatataa
     9661 ttttttaaat gggaataaat aagaaaatgg ttttaaataa aatatgctaa aagcatgatt
     9721 aatcattatg aaaatgtttt tttttcattt catctgaatt tttttaaatt tcgagtttca
     9781 gcatttattt tttcttaaaa gtgaaattac gtccgtgggg ttttagtttt acaaaatggg
     9841 tcgtaattac cgaatatgac tatttttaaa aaattaaaaa ttagagttat tttttaaagg
     9901 atttggtttt aaaaaaattg atattccatt aaattgattt ttgccaaaaa acaaaatctg
     9961 taaattccta ctaactttaa aaataatgta atttacagCT GCTCCATACT GGCCACTTGG
    10021 ACCACCACCA AATACAAATA CAAGTGAAGG TGAAAAAGTA ATATTCGACT GTACTACTTA
    10081 CGGAAAACCA ACTCCAAAAG TGACATTCTA CAAGAATGGA GTCGAAATTG AATCACAAAA
    10141 AGATGATAGA TATCTAATTG AAGGAACAAG ACTTACTATT TTTGATGTCA AGAAGGGAAC
    10201 TTATGGTAAA GGAGATAATG CAGTATATCA GTGTAAATCT GAGAATAAGC ATGGATGGCT
    10261 TTGGACCAAT TTCTATCTGA ATCTTCTTGg taagaatttt gattttcaaa caaaaagttt
    10321 ggaaactatt tgttactctt aaagagaaat tagttttgtc tcgggcgata tggttttcat
    10381 aaataagaaa ttcatgattt tcagtttgtg aaattgtatc tttaaaaaaa tttttatgtg
    10441 agtagggaag cttcgaatct attgtgaact atagaaaaga ttgtaatatt tttggttgtt
    10501 tttgaaataa aaaaaaattg ccccacaaaa cattgcatgg cctctagtaa agtttttttt
    10561 aagtataaaa tagagtcgaa gcttctctac atgattcaaa ttttcaaaaa aaaacatgat
    10621 acgttatagt ttcacacatt tttgaaatga aaaaaccttt cttcgctggt gatattaact
    10681 gttttctaac agaaaatcaa aattttcatg aacatatgaa attttataat agacaaaaag
    10741 ctagtaataa aatgttacac tccaaacaaa gtcagtgttt gaaaattatc aaagattaca
    10801 aaaaattgag aaaaagagtt tattttttgc atggcccgac atctaccggg ttctgctgtg
    10861 tatcatgcta caacgtggta tatgtcgagt catacttaaa acaataatac cctttaaact
    10921 attttacgca aaaattatta tgaccaattt tttgactcaa ttaagatttt ggtatttaga
    10981 aacaattaaa tttccagata acttttctag atatttttaa aatttaattt tcaattgaaa
    11041 aaatttaaat tttcagCATT CAAACCACAA CTTCTCATCG ATCCAGGAAA GGAAGAAGTT
    11101 GAAGCAGTTG CTGGAAAAAA GGTTACACTT GAATGTAAAT TCTTTGCAAG TCCAAATGCA
    11161 GCTGTAAAAT GGGAAGCTCC AATGATTTCC GGATCAAAAG GAAATCAGAT TCCAGCTGAT
    11221 GCTTATGGTG TTGGAAAGCT CGTGTTCAGT GAAGTGACAG CTGCTGAAGA AGGAGAATAT
    11281 GAATGCATTG GAACCAATAA ATATGGTCAA GCAACTGGTC TCATTACACT GAAAGTTAGA
    11341 Agtaagtttt tttttaattt ttggtgaaag ttcgaaacca taaacgatat ttttcgattt
    11401 atgccttcat taatctttta tgatttatga gaaaattaga aagagttaaa tgataaataa
    11461 aataacccag ttgttttata attgtatctt acaaaagttg ttctctattt tccaaaaaaa
    11521 tatcgaagaa ataatttttt tttttaaatt ctataaaatc agaaaaaaac aaatcgtcta
    11581 attttcagAA CCAACAATTG TTCAACCATT CCCCCGTGTT GAAGAAGTAC GAATGGCTGG
    11641 TGAAGAAATG AGATTAGCTT GTGATGCAAC AGCTGATAAT CAATTAGAAG TAAAATATGA
    11701 ATGGCTTGTC GATGGAAAGT CTCTACCGGA GGATCGAATC AGTTCGGGAC ACTATAAAAT
    11761 CGATGATGAT CATTCTTTAG TGATTTCTAA TCCAACTCAA GATGATACTG CAAAGTATAA
    11821 GTGTGTTGTG AGCACTAAAT TGGATCAAGT TGAAAAGGAA ATCAAAATTC AATTTAAGGg
    11881 tacgcacttt tcggtttttt ttattttcaa agagaaaaaa atcatcgaaa aatcggaaac
    11941 aaatgtatga aaatttgaca aactatatag aaattttatc aaaatctgtt tatgtttctg
    12001 aggaaaaaat tgagaaaaga tttaactttt tttctaaaac tgtgtcattg aatatgaatt
    12061 cagaaaaaaa ccttcatatt ttacaaattt cagATGTTCC TGTGGCTGTT CACTCTGCGT
    12121 GGGTTCAAAC TTGTGACAAG AACTCACTCA CTGCATTTAT CAAATTCGAA CACTATGAGT
    12181 CGATTCACAC AATTGCTCCA ATAAAAGAAT TCTGGGTTCA ATATCAAATA GACTCAGAAA
    12241 CTGAAGGATC ACAATGGAGA ACTCATCCAG TTCCATCAGC TGCTCATCCA AATGATAAGA
    12301 TTGATAATAA TCTTAGACAT ACAACTGGTG ATGCTACTGT TTCACTACAA CCATTTGGAA
    12361 AAgtgagtga ttatggtttt gtttaaaaat taaaattcaa tattttaccg aaaatgcatc
    12421 aactttccat taaaaattta ttgtgagact caacatttta catcaaaagt ttatatagat
    12481 tttatagacg cgaaatttca cgatttctga gccgaaaaaa ataattgcta aatacaaacg
    12541 ggtggcgaga attgatcaaa ttttcacaga attaaaaggt tgaaactaca gttctcttta
    12601 aaggcgcaca ccagtctgaa tttaacaaaa aaatttgtcg tgtcgagatc tggttttttt
    12661 tttggcacaa aaatcgtaaa atgaccgtct gggtaatacg gttttttaag aaaaagatta
    12721 atgcaaaatt tccaaaaaaa aacctataaa aatcatgttt taaaaaacca atttcaatta
    12781 tgaaatttat ctggtcaaag taaacattaa tctagttttt acggcattta aaatggaaaa
    12841 aaattgaaat tttcaaaact acaattatct atttttcaaa attttcaatc gtagcaattt
    12901 ttcagTATGT ATTCCGTGTT ATCGCCCGTA ATTCTGTTGG TGACAGTGCT GCACGGTTAG
    12961 CGAAGGATCA ATGTGAGACA CCTGCCAAAC AGCCGGATAA AAATCCAGAT GAAGTAGCAG
    13021 CAAAGGGAAC AAGTCCAGAA AACATTATTG TTCAATGGAA ACCAATGTCC AGAGAGGAAT
    13081 GGAATGGAGC TGATTTCCAT TATGTTGTGA AGTATCGGCC GAAGGATGAA GATCAAAGAG
    13141 TCGGAGATTG GAAAGAAGTA GCAGTAGAAG ATCCATTTGC TGATAGAGTA ACTGTTAATT
    13201 TGGATGATGA AAAGGATGTT AAACCATTCC AACCCTATGA AGTTCAAGTT CAAGCCGTCA
    13261 ATAGTGAAGG AAGAACCAAT GTTGTACCTG AGACTGTTGA AGGACGGACT GGAGAAGGTG
    13321 TTCCAAGCAG TATTCCAAGT GGTCTCCGTG TTCTTGAAAA GAGTGGAACA ACTGTTACAC
    13381 TTGCATGGAA TGGTGTTGAT CCACAAACTG CCAACGGAAA CTTCACCGGA TACAAGATCA
    13441 CATATTGGGT TGATGAAGCA GATCAAGACT CGGACGATTC ATCAGAAGAT GACGAAGATG
    13501 ATGAGAAAAG AAAGTTCAGA TGGAAGAGAT CAATTCGTGT GAAGAGACAA TCTGGAATTC
    13561 GGAAGACTGT TGTATTTGGT CCAAGTGCAA CTCAAGGAAC TCTTACAGAT CTGAAGCCAG
    13621 CTACATTGAA TCATGCTTAC ATCCAAGTCA CAAATGGTGC TCATGAAGGA TCAGCTAGTG
    13681 ATACAATTGA TTTCCAAACT GATGAAGGAG gtaggacatg actttaacat tgtaaaaata
    13741 tttaaatgag atattgacac ttttgacatc attcaagatt ttcaaaatat tttttagtac
    13801 tttttttcaa gacaccctcc ataaattctc atactgaaac aaaaaatgaa gagactcgcg
    13861 ttggaattcg taataagcta gtctccttct attcctctat ctcttttcag agacctcatt
    13921 ccccatttaa aatgtttttc aaattgcagT TCCCTCACCA GTTCGATCCC TTCGCGCATA
    13981 TCCAATGAAC TCAAAAGTCG GTGGTGAAAA GGGAGTCGTT GTTCTTGTAT GGAAAAAGCC
    14041 ACGGCAGACT AACGGAAAGT TGGCACGATA TGAGGTGGAG TACTGTAAAA CTCAAAACGG
    14101 GAAACTCGTC GAAAAATCGT GTCCTCGGAA ACAAATCGAT GCGGATTCAA AAGAGATTCG
    14161 AATTACTGGA CTCGAAAATG AGACACCATA CAGATTTATT TTACGAGCAC ATACATCGGC
    14221 AGGAGAAGGT GATCCAAATT CTTCGGATGC TACCACTCTG CCAGAAACAA CTGCTGCTGG
    14281 AGgtaagagt tttctacatt ttttttttaa tattgacaat tgaaaattat caagttttga
    14341 aattttgcgt attagccaga tgcgaaattt tgatatttat tccaaaaatg cggtgtctgg
    14401 tctcggcaca gagaattttt tgtctaatgc aaaattattg cgcctttaaa gagtactgta
    14461 attttaaaca ttcgttggaa ttgattttta taatttttcc cgcgatttga taaaatctgt
    14521 ggttttagtg ttatattgga gttatttatt cagattcccc actaacaaaa ttttgaaatt
    14581 acagtactct ttaaaggcgc acatcttttt tcgcatttaa gaaacatttt tcgtgtcgaa
    14641 accgcgtacg gtatttttag aacatatttt taagtctcgg ttatctaaat cctagaatct
    14701 tatttttagt actctctagg tgcaaacact ttgtaggaaa tttttcctgg gaagaactta
    14761 taggtcatca gaagccaacc aaaactttat tcaataggcg gactgttacc tagaaaccac
    14821 caaaattctc agtacgctct cgccatattt tcccgcaaag gaccattgtc tattcactaa
    14881 ccttttgtgt tttgtgttcg gttcgtccat gcttcattag gtcttctcgc ggtcatttct
    14941 ccttcttttc tcactcattt ccacctgcgc gtgttcttcg ttccacattc gactcattag
    15001 ctggagaagg agcaaaaaga gaagaaacac aggaaatagc tggaccttcg agaggaccac
    15061 gaaggacgat ggacgtggat ggtgtgtgtc ccttgtagag cagcagcttc atcttcttct
    15121 tcttttgcac tcgcaattag gggcggagtc agaagcccct gtggttgttc tcctcaatac
    15181 gagcccgtcg tccggtgccc gctgctgctt ctcgttgaca cacactcaca cacatacccc
    15241 tgctcaacgt ccttcgtcta ttgcacacct atagaagaga gcttaaagcg agggctcagc
    15301 tggctctgag tattcgtaga cgagaggaga agtccaattt tgtagttggc tccgcacagc
    15361 tctggtctcc gctgcttttt tggtcaattc ttctcgtttt tcgtcgtcgg tgtgtatgct
    15421 tctctgttgc tggtggtcaa ctactaatat tactagatcg gcagtgtaga tatcagagtt
    15481 tgctggcgcg catctctcat attattgttg cccttcttgt tgcctgcagt actattgttc
    15541 cgtcactaca cctcatattc tcttcgataa accgacactt tcgattctcg cgcattcgtt
    15601 ctagtcttca acgttgttgt gaaaagagaa taacaacatc aaattactag gcatatacgg
    15661 gagaaatgtt tcatattata tcatttctac tgtttacaca tcttcgattt cttgcctctg
    15721 ctccaaattc tggtgagttc acttgacaaa ctttaggggc tcattgagtt catctacaag
    15781 gttctaaaca aacgttttgg ctttacacca cacacttaat ccggaactct tcattctctt
    15841 tcgttttgtt cttctcaact tttgctctcc ttcattttta tttattccaa ccgtggaaaa
    15901 aatggaaaag aagacgaatc gatttgaaaa atgagcggac aaaaaagatg gcctcgagct
    15961 ccaagactta acccattttg tgcaaagaaa tgagcagtga gcatttgaga aaacgagcca
    16021 tgttttgtag acgggatggc tcacggagcc ccttctggat gagtacaatg caagacattt
    16081 taggcgccga ttaattaggt taaaagcgcg aaaggactac tgtacgatgg gtacaaaaag
    16141 tgagaaagaa tggattgaga tggagaagga tagcctaggg ataattgaaa ttgaagttgt
    16201 gtcatcagga ttgacggctt ggtgttgaat tacatcactt tttccttctc tttcatttcg
    16261 tttacttttg ttttattcaa ttttcgctgc aagctcaatc agtaaaatag attaccggaa
    16321 ttggtgaaaa aatatgtttc gaccgaaaac caaaaatatt aaaatttttt cctttttcgg
    16381 actaaaattt tacatttttg aaaagctata ttttttgtgt ggaacaaaac cgtagccctt
    16441 caaaaatttc catgggaaaa tctggatcac tgggaaaccc aaaacaaatt attctaaaat
    16501 tcgtgaatca tcataagcat aacatctgga ttacactcta taacacaata tcaatttatt
    16561 tttattacag TGGACCCTGG AGTGCCTAGC CTCGTTGAAA ATGCAATTGG AGACAAGTAT
    16621 TTCAATGTTT CGTTCCGCCC TGCCAAGTAT GATGATGAAT CTCGTGCTCC TGTTGGAAAT
    16681 ACATATGAAG TTCAGTACAA ACCACAAGAT GCTGATGAAT GGGAGACTGT GAAGCCGGCT
    16741 Ggtacgttct ttttgcttaa tttttaaacg ttattgtatc cgagaaatca aaaaaaaaag
    16801 atttaaaaat taaccaaaaa aaattttatc tgagattttt ttttcaaagt gtcgaaaaaa
    16861 gtaagaatcg caaaacgaaa ttctccaatt tttcgatttc tgtgcaaaaa agttcaatat
    16921 atgccacaag atgctgatga atgggtattg tagcttaacg aaattcctta aagtgaatat
    16981 caacatttat ttaaagttaa attaggtttg tattcgaaat tttgtgaaaa ttaacattca
    17041 agaatatatc atattatttt tcaaaattta tcattttata atccaaaaac taaagcgtat
    17101 atactgtttt aattttagaa tacaagtttc ctaataattt ttctttcagA TGATGGACTT
    17161 ACCGTACATG TCGATGGCCT GAGCCCAGGA ACGAAATACG ATGTTCGTGT TGCTGCTCTT
    17221 CAAGTTGATC CAGAAGGCGG TGAAACGACG AAAACGTTGT CTGGAATCTC AAAAATCACG
    17281 ACGACGGGAA CGAGTTCTCG TGAAAGAAAT GTCTATCTTT TGATTCTCCT CTTGCTGATC
    17341 CTTCTTCTGC TGCTCATTAT TTGCTGCATC TGCTGTGTTG TCTGCCGTCA ACGTGGACAA
    17401 AACTATCCAG TATCACAGCG TGAGCGTGAG CAAGGAAGAG AACCGATTCT TGGAAAACCA
    17461 GACTACAAAA Cgtacggttt ttttttaatt ttacttttta aaataatctt cgtaaaacgg
    17521 tgtatataat aacaattttt gtttttagct gaaagttatt atttattagc aaaacatttt
    17581 gaaagattac aaagtttcga tactattttt cagttcagtt taaaattttt gtgttttttt
    17641 aacttgaatt tttcagCGAT GATGATGAAA AGCGATCATT GACGGGCTCC AAAGCCGAAT
    17701 CAGAAACTGA CAGTATGGCA CAATACGGAG ACACAGATCC AGGAGTCTTC ACTGAAGATG
    17761 GATCATTTAT TGgtaagttt catataaaat taagagctta ttacgaacct caaaagctgt
    17821 ttcagGTCAA TACGTTCCAC AAAAGAGCTT GATGCCAGCC GAGCGTCCAG AAAAAGGATC
    17881 AACGTCGACG TTTGTCGCGC CTAAAGATCC AGCCAAACCT CCGGCCAAGG CACAAGTTGT
    17941 GGGATGGCCA CCGGTGAGAT CATACCGGAA GAACGTGATG GTTTCCTGCC AAAAATCAAG
    18001 CGGTGGCCCG GAGGCGGCGG CGTTCGTGAA GatgAGTAAA GGAGAAGAAT TGTTCACTGG
    18061 AGTTGTCCCA ATCCTCGTCG AGCTCGACGG AGACGTCAAC GGACACAAGT TCTCCGTCTC
    18121 CGGAGAGGGA GAGGGAGACG CCACCTACGG AAAGCTCACC CTCAAGTTCA TCTGCACCAC
    18181 CGGAAAGCTC CCAGTCCCAT GGCCAACCCT CGTCACCACC TTCTGCTACG GAGTCCAATG
    18241 CTTCTCCCGT TACCCAGACC ACATGAAGCG TCACGACTTC TTCAAGTCCG CCATGCCAGA
    18301 GGGATACGTC CAAGAGCGTA CCATCTTCTT CAAGgtaagt ttaaacatat atatactaac
    18361 tactgattat ttaaattttc agGACGACGG AAACTACAAG ACCCGTGCCG AGGTCAAGTT
    18421 CGAGGGAGAC ACCCTCGTCA ACCGTATCGA GCTCAAGgta agtttaaaca gttcggtact
    18481 aactaaccat acatatttaa attttcagGG AATCGACTTC AAGGAGGACG GAAACATCCT
    18541 CGGACACAAG CTCGAGTACA ACTACAACTC CCACAACGTC TACATCATGG CCGACAAGCA
    18601 AAAGAACGGA ATCAAGGTCA ACTTCAAGgt aagtttaaac atgattttac taactaacta
    18661 atctgattta aattttcagA TCCGTCACAA CATCGAGGAC GGATCCGTCC AACTCGCCGA
    18721 CCACTACCAA CAAAACACCC CAATCGGAGA CGGACCAGTC CTCCTCCCAG ACAACCACTA
    18781 CCTCTCCACC CAATCCGCCC TCTCCAAGGA CCCAAACGAG AAGCGTGACC ACATGGTCCT
    18841 CCTCGAGTTC GTCACCGCCG CCGGAATCAC CCACGGAATG GACGAGCTCT ACAAGAAGgt
    18901 aagtttaaaA TAACTTCGTA TAGCATACAT TATACGAAGT TATtttcagG GTGGCAGCGG
    18961 AGGTACCGGC GGTAGTGGAG GCACGTAGaa gactatccac gtgttccttc tttttcattt
    19021 tattacacga aattgcttga gcttatttat ttatgtgtac tttcattctc atctgtttcc
    19081 attttttcca tgatatcttg tagtatttct gtaactccac aatcccccac atcctcctgt
    19141 ttcatttctt cccggttgga agaatgattt gtgcttcctt gtgcaaatgc attcatgcca
    19201 cagaaccaat accattcgtc accttatgcg ggtaactcat ccccttcttc ttcacacaaa
    19261 attgttattc ttgaagcata taccgccaga agcgaaaatt catgtgttta tccattttct
    19321 atgttttatt cttccatcat caaaatccca tcccatcttt cttcaaatct tcagattcca
    19381 aatctcgaag ttcttatcac aaattttata cacacacaac tcgttttcta tttttcaatt
    19441 gagtgcgctt tcttcttttt tttatgttct tgtttcattt tctccccact tttctccttt
    19501 cttcccgagt cgcatcattc tgatctatcg taccacaatc ttctctagat ttcagttgtg
    19561 attttttcat ctttctgtaa accactctct catttatctt ctctcatttt catcccagta
    19621 atatgcggat aaccatgtgg gtagtgactt tttgtttttc atcttctgaa caaaatcctt
    19681 gagttgtttg caaactatcg ctttaaatgt ttcttttttt cttccaaatt ctttctttct
    19741 tctcccccca tcattgccta aatcatcccc cgccttgggt ttgttataga agagcacagc
    19801 ttttccgtct ttcttttggc ttttgaagag ggcacagaat aatttgtaag aaaatggtgg
    19861 ttttgaacta aatatttata atttttcgaa aaatgcgtac ttttttgtga actttcagtt
    19921 catgttttgt atttccaaat tcatcacatt gacgtttgcc agagctttta cc
//
