# Supplementary material for: The mIAA7 degron improves auxin-mediated degradation in Caenorhabditis elegans
Source: G3 (Bethesda). 2022 Aug 27;12(10):jkac222. doi: 10.1093/g3journal/jkac222 (PMC9526053; doi:10.1093/g3journal/jkac222)
Supplement: jkac222_File_S1 [file jkac222_file_s1.zip › Supplemental File 1/Alleles/tir1f79g-allele.gb]

LOCUS       TIR1[F79G]_Allele       1884 bp ds-DNA     linear       11-MAY-2022
DEFINITION  .
FEATURES             Location/Qualifiers
     misc_feature    1..1884
                     /label="TIR1"
                     /ApEinfo_revcolor=#b1ff67
                     /ApEinfo_fwdcolor=#b1ff67
     misc_feature    234..237
                     /label="CTTC>TGGA"
                     /ApEinfo_revcolor=#f58a5e
                     /ApEinfo_fwdcolor=#f58a5e
     misc_feature    243..243
                     /label="C>T"
                     /ApEinfo_revcolor=#f58a5e
                     /ApEinfo_fwdcolor=#f58a5e
     misc_feature    249..249
                     /label="C>T"
                     /ApEinfo_revcolor=#f58a5e
                     /ApEinfo_fwdcolor=#f58a5e
     misc_feature    252..252
                     /label="C>T"
                     /ApEinfo_revcolor=#f58a5e
                     /ApEinfo_fwdcolor=#f58a5e
ORIGIN
        1 ATGCAAAAGA GAATCGCCTT GTCGTTTCCA GAAGAAGTAC TCGAGCACGT CTTCTCCTTC
       61 ATCCAACTCG ACAAGGACCG TAACTCCGTC TCCCTCGTCT GCAAGTCCTG GTACGAGATC
      121 GAGCGTTGGT GCCGTCGTAA GGTCTTCATC GGAAACTGCT ACGCCGTCTC CCCAGCCACC
      181 GTCATCCGTC GTTTCCCAAA GGTCCGTTCC GTCGAGCTCA AGGGAAAGCC ACATGGAGCC
      241 GATTTCAATC TTGTCCCAGA CGGATGGGGA GGATACGTCT ACCCATGGAT CGAGGCCATG
      301 TCCTCCTCCT ACACCTGGCT CGAGGAGATC CGTCTCAAGC GTATGGTCGT CACCGACGAC
      361 TGCCTCGAGC TCATCGCCAA GTCCTTCAAG AACTTCAAGG TCCTCGTCCT CTCCTCCTGC
      421 GAGGGATTCT CCACCGACGG ACTCGCCGCC ATCGCCGCCA CCTGCCGTAA CCTCAAGgta
      481 agtttaaaca tatatatact aactaaccct gattatttaa attttcagGA GCTCGACCTC
      541 CGTGAGTCCG ACGTCGACGA GGTCTCCGGA CACTGGCTCT CCCACTTCCC AGACACCTAC
      601 ACCTCCCTCG TCTCCCTCAA CATCTCCTGC CTCGCCTCCG AGGTCTCCTT CTCCGCCCTC
      661 GAGCGTCTCG TCACCCGTTG CCCAAACCTC AAGTCCCTCA AGCTCAACCG TGCCGTCCCA
      721 CTCGAGAAGC TCGCCACCCT CCTCCAACGT GCCCCACAAC TCGAGGAGCT CGGAACCGGA
      781 GGATACACCG CCGAGGTCCG TCCAGACGTC TACTCCGGAC TCTCCGTCGC CCTCTCCGGA
      841 TGCAAGgtaa gtttaaacag ttcggtacta actaaccata catatttaaa ttttcagGAG
      901 CTCCGTTGCC TCTCCGGATT CTGGGACGCC GTCCCAGCCT ACCTCCCAGC CGTCTACTCC
      961 GTCTGCTCCC GTCTCACCAC CCTCAACCTC TCCTACGCCA CCGTCCAATC CTACGACCTC
     1021 GTCAAGCTCC TCTGCCAATG CCCAAAGCTC CAACGTCTCT GGGTCCTCGA CTACATCGAG
     1081 GACGCCGGAC TCGAGGTCCT CGCCTCCACC TGCAAGGACC TCCGTGAGCT CCGTGTCTTC
     1141 CCATCCGAGC CATTCGTCAT GGAGCCAAAC GTCGCCCTCA CCGAGCAAGG ACTCGTCTCC
     1201 GTCTCCATGG GATGCCCAAA GCTCGAGTCC GTCCTCTACT TCTGCCGTCA AATGACCAAC
     1261 GCCGCCCTCA TCACCATCGC CCGTAACCGT CCAAACATGA CCCGTTTCCG TCTCTGCATC
     1321 ATCGAGCCAA AGGCCCCAGA CTACCTCACC CTCGAGCCAC TCGACATCGG ATTCGGAGCC
     1381 ATCGTCGAGC ACTGCAAGGA CCTCCGTCGT CTCTCCCTCT CCGGACTCCT CACCGACAAG
     1441 GTCTTCGAGT ACATCGGAAC CTACGCCAAG AAGATGGAGA TGCTCTCCGT CGCCTTCGCC
     1501 GGAGACTCCG ACCTCGGACT CCACCACGTC CTCTCCGGAT GCGACTCCCT CCGTAAGCTC
     1561 GAGATCCGTG ACTGCCCATT CGGAGACAAG GCCCTCCTCG CCAACGCCTC CAAGCTCGAG
     1621 ACCATGCGTT CCCTCTGGAT GTCCTCCTGC TCCGTCTCCT TCGGAGCCTG CAAGCTCCTC
     1681 GGACAAAAGA TGCCAAAGCT CAACGTCGAG GTCATCGACG AGCGTGGAGC CCCAGACTCC
     1741 CGTCCAGAGT CCTGCCCAGT CGAGCGTGTC TTCATCTACC GTACCGTCGC CGGACCACGT
     1801 TTCGACATGC CAGGATTCGT CTGGAACATG GACCAAGACT CCACCATGCG TTTCTCCCGT
     1861 CAAATCATCA CCACCAACGG ACTC
//
