# Supplementary material for: The mIAA7 degron improves auxin-mediated degradation in Caenorhabditis elegans
Source: G3 (Bethesda). 2022 Aug 27;12(10):jkac222. doi: 10.1093/g3journal/jkac222 (PMC9526053; doi:10.1093/g3journal/jkac222)
Supplement: jkac222_File_S1 [file jkac222_file_s1.zip › Supplemental File 1/Alleles/rps-26aidgfp-allele.gb]

LOCUS       rps-26::AID*::GFP_Allel 7856 bp ds-DNA     linear       19-MAY-2022
DEFINITION  .
FEATURES             Location/Qualifiers
     misc_feature    3160..3162
                     /label="Start codon"
                     /ApEinfo_revcolor=#ff0000
                     /ApEinfo_fwdcolor=#ff0000
     misc_feature    3160..3340
                     /label="rps-26"
                     /ApEinfo_revcolor=#85dae9
                     /ApEinfo_fwdcolor=#85dae9
     misc_feature    3598..3767
                     /label="rps-26"
                     /ApEinfo_revcolor=#85dae9
                     /ApEinfo_fwdcolor=#85dae9
     misc_feature    3764..3764
                     /label="cut after T"
                     /ApEinfo_revcolor=#ff00ff
                     /ApEinfo_fwdcolor=#ff00ff
     misc_feature    3768..3902
                     /label="AID"
                     /ApEinfo_revcolor=#c7b0e3
                     /ApEinfo_fwdcolor=#c7b0e3
     misc_feature    3903..4763
                     /label="GFP with introns"
                     /ApEinfo_revcolor=#b1ff67
                     /ApEinfo_fwdcolor=#b1ff67
     misc_feature    4764..4766
                     /label="Stop codon"
                     /ApEinfo_revcolor=#ff0000
                     /ApEinfo_fwdcolor=#ff0000
     misc_feature    4767..4879
                     /label="5' UTR"
                     /ApEinfo_revcolor=#c6c9d1
                     /ApEinfo_fwdcolor=#c6c9d1
ORIGIN
        1 atttctcacg aatcagtttc cacgagacaa aaatgtcccc gcttggtgag ttgcaagtgc
       61 gctccaccga taaaagtgtc gagaatgttc acgaaaaatc gttagaacag ttttcgcgtt
      121 ttctcctctt tttcgccctt tatctcttga ctttccccat ttttgacttc aaaatcgatt
      181 ttatcgtgtt ggatttacgc aaaacaattc gctttttggt ataattttca ttctgacact
      241 cgaaattcgt cgataaatga agaaaaatta ttattttctt tttcagattc gtatttatca
      301 aaatggtgaa ggaaacagga tattatgacg ttctcggagt aaagccggat gcttcagaca
      361 atgagttgaa gaaggcctac cgtaaaatgg cgctcaaatt ccatccagac aagaatccag
      421 acggagctga gcaattcaag cagatctccc aggtttgtta cgaaatccag ctgcaaagtt
      481 gaaattactc atattgcagg catacgaagt attatcagat gagaagaaac gtcagattta
      541 tgatcagggt ggagaagaag cacttcaagg cggtggtggt ggcggagagg gattccacaa
      601 tccgttcgac gtattcgaca tgttcttcgg aggcggtggt cgtggtggtc gtggagaacg
      661 tcgagtaaaa ccaacggttc acaatttacg ggtcacactc gacacactgt acaagggtgt
      721 tacgaaaaag ctgaaaatct caagaactgc cacttgtaaa ggatgcaagg gacttggagg
      781 caacgaggga tccgctaagg agtgctctga ttgtcgtgga cgtggaatca aggttcgtgt
      841 tatcagaatg ggaccaatgg ttcaacaaat gcaatctcac tgcgacagtt gtaatggaga
      901 aggctcaaca ttccttgaaa aagatcgctg caaaaagtgt aacggaaaga agcaggtttg
      961 acttttctcc aatcgaattc gaaactataa ttagtgattt caggtgaaag aagacgaaat
     1021 tattgaagtt ggaatcacgc ctggcatgaa agatggcgag aagtttgtgt tcgaaggaaa
     1081 aggagacgaa gtgatcggta ttgagaagcc tggagacttt gtagttgtgc tcgacgaggt
     1141 tgaacacgag aaattcgtcc gaaaaggcga taatctgatt attcaacaca atatcgatct
     1201 ttccgaggct ctgtgcggat ttgtgcgaac aatcagtaca cttgatggtc gaacaatttt
     1261 ctatcgtgtt cttcctggag aggttattgc tcatgccgat gttaaagtga tccacaacga
     1321 gggaatgcca atgcgtcgag catcatctga taaaggagat cttctcgtac agttcgatgt
     1381 gaaattcccc gataaaatta atccagatgc cgcgaagaag ctagccgatt tactgcctgg
     1441 aaagagttcg ttttattgcg tttacagtgt gaaatactaa tcatttttct ttcaggagaa
     1501 gaaatcattg atgaagacgc ggaagtcgtt gagctgaccg agttagatcc acaagcatct
     1561 cgcaggaatt tcgctgagcg cgacgacttt gaaggacacg gtggattcgg tggacatgga
     1621 cacgggccac aaggcgttca atgccaacag tcttgaattt cacaccaatt tacacttttt
     1681 ctggtcactt tccttcacta ttttaggatt tcaaacttgg ctccatttct ttcctactat
     1741 ctgcatggtt ttcatctttt aaaaactcat aagcctaatt tcgacgatct gtgatcttga
     1801 aattgattta tttttttgtg ttccccgttc gttttacttt ttattcccat caactttagt
     1861 tcctgctcca tatggtctcg tttcgtcccc tcttcattac tttttttgtt tgatatcgat
     1921 atcctaccca cattcatttc agtgttacgt tttcccttaa ttgactgtcc gtcagtcttt
     1981 tgtgaacaag ggagaataaa aaaattgatt tatttttgcc attcctttcg cctaaatccg
     2041 ccgatcgatg cgctcacggc aagaacgcac ggtggaaggg aaagaaaagc gaaaagtagc
     2101 caaaaatgtg caggtggatg cgaatcgtag atgaaaatta gaaagaaaat gctggcaatc
     2161 gtgtgtgaca acgtggaata tagagatcga gacggcgacg ggagatccac gagaattgag
     2221 gcgaattcga tgagaatagc gagttttgtg aagaccaggc aaactgtgaa gcctattcgg
     2281 gcctcctcac tgatggatgc accgcccgaa actgatgctt ccaaatgaga agccttgaaa
     2341 aatagatttt agattttaaa taattttttt cgagacttcc taacctgaga aaatattgta
     2401 atcgtcgaca aggcgaaatg tcccatcaaa cattgaaagt atttagtaca ggtgtccgtt
     2461 ttcgtgaaca tttcttaaag aagcttgcga aaatcgatga gttactccac tagcccactt
     2521 ctcccgttgc catggcgacg ttccttcttt caattacatt ttcgagtgct ttttcgctgt
     2581 agaccctata ggtttacatg aaaaatttta ttttctattc attttccaaa aaaaaaaccc
     2641 tgaaaatccc tttttttcct tctttttctg tgaaaaaata gatttcaatt tctcgaaacg
     2701 cgagaaatgg cctagaaaac cccatagcgg cggccatggc cggtgtccgg cagcgttgag
     2761 ttagatgtgc aggtatcgta acccagtgtg catttaacgt ttctccatcg tatttcgctc
     2821 acttttctgc tggcctaaac gattttttga cttttttctt gaaaattcat cgttttttct
     2881 gaaatttctg tttaaaaaaa ttgaattgac aaatataatc gatttagttc atgttttcgc
     2941 cagattagtt cgtcagattt ctttaaatcc tcgattttcg ccattttctc ttgattctag
     3001 gattgaaatt gatatcctgt cgcattttcc ttatctctgc atgtgaaaca gcttaatccg
     3061 aataatttct agtgagaatt gtcttaattt cgaatttttt cgctcgattt attgaaggct
     3121 acgttataat ttctttaatt ctttggtttt cagggtacaA TGACGTTCAA GAGACGTAAC
     3181 CACGGAAGAA ACAAGAAGAA CCGCGGACAC GTCGCGTTCA TTCGCTGCAC CAACTGCGGA
     3241 CGCTGCTGCC CAAAGGATAA GGCCATCAAG AAGTTCGTTG TCAGAAACAT CGTTGAGGCT
     3301 GCCGCCGTTA GAGACATCGG AGATGCTTCT GCTTACACCC gttagttttt agaattttta
     3361 aatcattcgt ggaaaggatt gaataatctc gcagcacgtg tgtttagctg gatcctcact
     3421 ttttaagctc cgagacttgc cgaagagacg aattttattg agagacccta gtaaaattat
     3481 cccgcatttc taagtcaaag agcgagtggt cctcctgaat acccgtgtca cagattctga
     3541 ttaaaaaaaa tgtttgctca tgaaattatt tcataaagat ttaaattcta ttttcagAGT
     3601 ATGCTCTTCC AAAGCTCTAC CACAAGCTCC ATTACTGCAT CGCCTGCGCC ATCCACAGCA
     3661 AGGTCGTCAG AAATCGTTCC CGTGAGGCCA GAAGAGATCG CAACCCACCA CCACGTTTCG
     3721 GACAGCGCGC CGCTGCTGCT CGTCCAGGAG CTCCAGGACC ACGTCCAATG CCTAAAGATC
     3781 CAGCCAAACC TCCGGCCAAG GCACAAGTTG TGGGATGGCC ACCGGTGAGA TCATACCGGA
     3841 AGAACGTGAT GGTTTCCTGC CAAAAATCAA GCGGTGGCCC GGAGGCGGCG GCGTTCGTGA
     3901 AGATGAGTAA AGGAGAAGAA TTGTTCACTG GAGTTGTCCC AATCCTCGTC GAGCTCGACG
     3961 GAGACGTCAA CGGACACAAG TTCTCCGTCT CCGGAGAGGG AGAGGGAGAC GCCACCTACG
     4021 GAAAGCTCAC CCTCAAGTTC ATCTGCACCA CCGGAAAGCT CCCAGTCCCA TGGCCAACCC
     4081 TCGTCACCAC CTTCTGCTAC GGAGTCCAAT GCTTCTCCCG TTACCCAGAC CACATGAAGC
     4141 GTCACGACTT CTTCAAGTCC GCCATGCCAG AGGGATACGT CCAAGAGCGT ACCATCTTCT
     4201 TCAAGgtaag tttaaacata tatatactaa ctactgatta tttaaatttt cagGACGACG
     4261 GAAACTACAA GACCCGTGCC GAGGTCAAGT TCGAGGGAGA CACCCTCGTC AACCGTATCG
     4321 AGCTCAAGgt aagtttaaac agttcggtac taactaacca tacatattta aattttcagG
     4381 GAATCGACTT CAAGGAGGAC GGAAACATCC TCGGACACAA GCTCGAGTAC AACTACAACT
     4441 CCCACAACGT CTACATCATG GCCGACAAGC AAAAGAACGG AATCAAGGTC AACTTCAAGg
     4501 taagtttaaa catgatttta ctaactaact aatctgattt aaattttcag ATCCGTCACA
     4561 ACATCGAGGA CGGATCCGTC CAACTCGCCG ACCACTACCA ACAAAACACC CCAATCGGAG
     4621 ACGGACCAGT CCTCCTCCCA GACAACCACT ACCTCTCCAC CCAATCCGCC CTCTCCAAGG
     4681 ACCCAAACGA GAAGCGTGAC CACATGGTCC TCCTCGAGTT CGTCACCGCC GCCGGAATCA
     4741 CCCACGGAAT GGACGAGCTC TACTAAgttg tttgttcttt gaaattataa acctttttgt
     4801 tgcaatcgaa ttctgtatcg cacgcgatga aagatgaacc gattaaagac gatttgattt
     4861 tataaaataa tatatttatg ttattagaag aattatcaac agaaaacaac aatggaaagt
     4921 gcgcaaatat aagtgagctt ctatacccga actgaattgt gttgctcaat gctgttcaca
     4981 tttactcctt tgaaattgct cagatagatg ttatgaggtg atgactccac agtcaggtca
     5041 cttttctcgt cttcctctat ccgtttcgtc tgcggtgagc atgatggtat tgagatccgt
     5101 cgtgttgctt tggtgttttt atcgctccat ttcttcccac cccgtttttt agaaatgtgc
     5161 gggttgtctt gatacaaatt tttcaacttg tacatgcgta attgcgtgta gacgcgcttc
     5221 aactctgcct gaaaaacaaa tgacattgaa tagcggggac gaattttaaa tccaaactga
     5281 cccgaatgtc ttcggggttc atgtcagcga tcggaacttc cgcaaagtcg atagttccgt
     5341 ttagtatgtt gtcacgtagt ttagccagcg aaggatgagc acgtcccgag tggccgccaa
     5401 gtgtcatcga tcgacgactt ggctctccat ttgactgaaa ataaataata tttaatgaat
     5461 tttctaacca attaccaaat agaatttagg tgccacaatg ataacaatgt tcaccgaaac
     5521 tgtaagctgt agatggacaa atgagacgat gaagagggtg tcagctcgtc ccgaatttcg
     5581 aatagaatac ctttaaaaaa ttgaatttac aaattttcag atatttcagg acttcactca
     5641 cctaatcaag ttggccatta atgtgataac agcttccaag cacacagcta cagtgaactg
     5701 ccatcgttcc agccaatcac tattcctggc cttatagcac agcctaactg catacagaag
     5761 gaagagcaac tcgtacccgt gccaaataac atgccatcct tgcatcagac attgtggcca
     5821 cgctgttctc catagtgctg tatcgcccca cgacccaact gtccaggcca tcaggccagt
     5881 tattgttagt gcaagcatgg ctgcaaggta tttgagcata tcttgctcgc ggacagacac
     5941 gtgttgagct tttcgaactc gatattcttg gaggttcctg gaaagtaata ttttaaatag
     6001 caaaaaaaaa gattgcatca tagatatgga cggtggcaaa cgattgttcc ggcaaatcgg
     6061 caaaccagga aaattgtcga ttcgccgaat ttgtcggttt tagaattttt aaaaattgcc
     6121 gatttgccgt tttttgccgg aaaagcagca attgccgaac ttttcggcaa attgtagttt
     6181 tgcacatttt taaaggaaat ttcaatttca atcggaaaat tgccagaatt gaaatttccg
     6241 gcgaatcggc aatttgccgg aatggaaaat ttttggcact ttgccggaat tgaaaatatc
     6301 cggcaaatcg ccggaattga aaatatccgg caaatcggca atttttcgga attgaaaatt
     6361 tctggcaatt tgcaggaatt gaaaatatcc ggcaattcgg caatttttcg gaattgaaaa
     6421 tttctggcaa tttgcaggaa ttgaaaatat ccggcaattc gccggaatta aaaatatccg
     6481 gcaaatcggc aatttttcgg aattgaaaat ttctggcaat ttgcaggaat tgaaaatatc
     6541 cggcaattcg ccggaattga aaatatccgg caaatcggca atttttcgga attgaaaatt
     6601 tctggcaatt tgcaggaatt gaaaatatcc ggcaattcgc cggaattaaa aatatccggc
     6661 aattcgccca attgaaaatt tctggcagat cggcaatttg ccggaattga aaatatccac
     6721 caaaccggca atttgccgaa attgccgaca aaaaaatgtg cccctgatac gaacctataa
     6781 attttgagca caatagatcc ataaaatatt gaaaatccta tttgtctcaa ccagactgcc
     6841 acacaacaac cgtactcggg cggtgcgaca aaatcgagaa aaagaaccga gtagaggatg
     6901 gatgctccga tgagaaaaag ctccatgaga gcccagccac gagcctgaaa attgattttt
     6961 tttgagaatt cagaattaaa aaaataaaaa atttttggtc tgaaaaagta aaaattaaaa
     7021 aatttttttt tgaaaatgcg aaaccttttt tttcggtttt cactaaattt tacgattttt
     7081 gcgttaaaag tacggtaccc ggtctcgaca cgacaaattt tcgcaaagtt caaaaatgtg
     7141 tgcgcctgta aagagtactg tattttcaaa cttttgttgt tgcgaaattt ttttattgat
     7201 ttttcatgaa taaatcgtta gaaaagctat gaaaagtccg caacaacgta tgtttgaagc
     7261 tacagtaccc tttaaaggcg catgcttatt tacaatttgc gaaaaattgt cgtgtcgata
     7321 cccggtatcg tatttctggc tgaaaaagtg taaaatttag cgtatgtgta atatatcaac
     7381 aaaaaatagg ataaacacgg caatttttgc cattttagcc aaaaactacc tctgaaattc
     7441 agaaattcca caaaaaaatc gaaaaaagat tttaaaacct cagtttttca attttggaaa
     7501 aagtttgtat ttccttcaaa acgagaacgg cacgaccaat cagcgatcag ttccgcccac
     7561 ttttccacca atcagattaa aaatgggcgg agctaatcgc tgattggtca cagttctcat
     7621 ttcggaggaa attcaaattt ttgccaaaat ttcagtttta aaagttgggg tttaaaatct
     7681 tttcgatttt tttttggagt ttttgaattt cagactattt ttggaaattt tgaagcaact
     7741 tacttcatgt tgtcgttttc tctgataaca aacaattgga atcaacgcaa tgcaaatgag
     7801 tgcacatatt gagttgaaag ccaataacat atgtcgacct ggaacttttt ttttgt
//
