# Supplementary material for: The mIAA7 degron improves auxin-mediated degradation in Caenorhabditis elegans
Source: G3 (Bethesda). 2022 Aug 27;12(10):jkac222. doi: 10.1093/g3journal/jkac222 (PMC9526053; doi:10.1093/g3journal/jkac222)
Supplement: jkac222_File_S1 [file jkac222_file_s1.zip › Supplemental File 1/Alleles/erm-1mcherry2xmiaa7-allele.gb]

LOCUS       erm-1::mCherry::2xmIAA 12983 bp ds-DNA     linear       11-MAY-2022
DEFINITION  .
FEATURES             Location/Qualifiers
     primer          complement(1271..1284)
                     /label="Fwd IAA7::mCherry (ERM-1)"
                     /note="sequence: ACACAAAACGAAGAATCGATCAATACGAAAATATGGGATTCTCCGAGACCGTCGA"
                     /ApEinfo_revcolor=#d59687
                     /ApEinfo_fwdcolor=#d59687
     misc_feature    2097..2111
                     /label="ERM-1a"
                     /ApEinfo_revcolor=#f58a5e
                     /ApEinfo_fwdcolor=#f58a5e
     misc_feature    3087..3170
                     /label="ERM-1a"
                     /ApEinfo_revcolor=#f58a5e
                     /ApEinfo_fwdcolor=#f58a5e
     misc_feature    3412..3612
                     /label="ERM-1a"
                     /ApEinfo_revcolor=#f58a5e
                     /ApEinfo_fwdcolor=#f58a5e
     misc_feature    5287..5441
                     /label="ERM-1a"
                     /ApEinfo_revcolor=#f58a5e
                     /ApEinfo_fwdcolor=#f58a5e
     misc_feature    5764..5923
                     /label="ERM-1a"
                     /ApEinfo_revcolor=#f58a5e
                     /ApEinfo_fwdcolor=#f58a5e
     misc_feature    5972..6154
                     /label="ERM-1a"
                     /ApEinfo_revcolor=#f58a5e
                     /ApEinfo_fwdcolor=#f58a5e
     misc_feature    6894..7073
                     /label="ERM-1a"
                     /ApEinfo_revcolor=#f58a5e
                     /ApEinfo_fwdcolor=#f58a5e
     misc_feature    7156..7503
                     /label="ERM-1a"
                     /ApEinfo_revcolor=#f58a5e
                     /ApEinfo_fwdcolor=#f58a5e
     misc_feature    8037..8142
                     /label="ERM-1a"
                     /ApEinfo_revcolor=#f58a5e
                     /ApEinfo_fwdcolor=#f58a5e
     misc_feature    8220..8386
                     /label="ERM-1a"
                     /ApEinfo_revcolor=#f58a5e
                     /ApEinfo_fwdcolor=#f58a5e
     misc_feature    8915..9004
                     /label="ERM-1a"
                     /ApEinfo_revcolor=#f58a5e
                     /ApEinfo_fwdcolor=#f58a5e
     misc_feature    9005..9040
                     /label="C-tag Linker"
                     /ApEinfo_revcolor=#b4abac
                     /ApEinfo_fwdcolor=#b4abac
     primer          9008..9027
                     /label="crJJS000_ERM1_mIAA7_mChr_mIAA7_1"
                     /note="sequence: AGCGGTGGCAGTGGAGGTAC"
                     /ApEinfo_revcolor=#d6b295
                     /ApEinfo_fwdcolor=#d6b295
     misc_feature    9041..9043
                     /label="ATG overlap"
                     /ApEinfo_revcolor=#85dae9
                     /ApEinfo_fwdcolor=#85dae9
     misc_feature    9044..9898
                     /label="mCherry_cai_0.99"
                     /ApEinfo_revcolor=#ff0000
                     /ApEinfo_fwdcolor=#ff0000
     intron          9194..9244
                     /label="GFP_intr-1"
                     /ApEinfo_revcolor=#f8d3a9
                     /ApEinfo_fwdcolor=#f8d3a9
     intron          9467..9517
                     /label="GFP_intr-2"
                     /ApEinfo_revcolor=#f8d3a9
                     /ApEinfo_fwdcolor=#f8d3a9
     intron          9726..9776
                     /label="GFP-intr-3"
                     /ApEinfo_revcolor=#f8d3a9
                     /ApEinfo_fwdcolor=#f8d3a9
     misc_feature    9898..9898
                     /label="G>A"
                     /ApEinfo_revcolor=#9eafd2
                     /ApEinfo_fwdcolor=#9eafd2
     misc_feature    9899..10006
                     /label="miniIAA7"
                     /ApEinfo_revcolor=#ffef86
                     /ApEinfo_fwdcolor=#ffef86
     misc_feature    10058..10153
                     /label="miniIAA7"
                     /ApEinfo_revcolor=#ffef86
                     /ApEinfo_fwdcolor=#ffef86
     misc_feature    10154..10261
                     /label="miniIAA7"
                     /ApEinfo_revcolor=#ffef86
                     /ApEinfo_fwdcolor=#ffef86
     misc_feature    10313..10408
                     /label="miniIAA7"
                     /ApEinfo_revcolor=#ffef86
                     /ApEinfo_fwdcolor=#ffef86
     primer          complement(10389..10467)
                     /label="oJJS035_ERM1_mCh_mIAA7_R2"
                     /note="sequence: gagacaattgagaatattgtttaaaaaaataaaagaaaatacgatagaacaaataaTTAGGAGGAGGTCTTTTGTTGGG"
                     /ApEinfo_revcolor=#faac61
                     /ApEinfo_fwdcolor=#faac61
     misc_feature    10409..10411
                     /label="Stop"
                     /ApEinfo_revcolor=#f6989d
                     /ApEinfo_fwdcolor=#f6989d
     misc_feature    10432..10432
                     /label="PAM mutation G>A"
                     /ApEinfo_revcolor=#b1ff67
                     /ApEinfo_fwdcolor=#b1ff67
ORIGIN
        1 attttctcgc acctggcttt cgagattttt aatttattgc agctggagaa tatggaaata
       61 tgcgaggttt tctggaaatt ttggaactaa aaacataaca atttaatttc tccaaagccc
      121 agggaaaaaa gtttttttga caaaaaaaac agcccagaat tgataactat ttttcaatat
      181 ttctgcttta aaatatattt tttaaattat attttctgta ttgcagctga tctattaatt
      241 tatagattag tagattatct gcaatgcata aaactaataa gttagattct attgatgttc
      301 ttcttttctg aaaatatctg aagtgtcatc ttccgcctac tacacacaat ccatcgtcac
      361 ctagtcatac agcaaacatt tccaaacttt tattacaacg ttcgtttcgt tcgtttcttc
      421 agaaatcaaa cctgaatcgt actgtgttgt ctgtttttag cagtttacaa agttgagtta
      481 aatctcttag aacttgttga acattctttt ttcttcttta atgctacaca gactgagaaa
      541 attctgtaaa atcttacttt ttcatgaaag tcaattgact tttgaatcaa gtcaactatt
      601 cctcttttgc tcaactgaga tcctgaaagc tttccataac ctcagaattg ttgtgctccg
      661 tctgtaaaac gttattcttt cacatttgca tatttcttcc tatcactttg caataatact
      721 ctgtcaatgt gtgagagaga aaggtgtctc actgacacat acaaacgaca cattcaaact
      781 tatttacata gtactgtatt catattttat atatattcaa atgcagttga gaatagagaa
      841 taaacctttc atttcttctt gttgtactcg gttcgtagtt tcagatcatt ttgatcgaac
      901 cgcttttttc tgtgaacaag tattttccaa taggtgtttt tttgctgttt tcattctcct
      961 tacggaagtt tttatattga atctttactt tccttatttt tccagttaat ttttcaaaat
     1021 tatcaaaaat ttagcgaatt gtctcgaact tcttggaatt ttttccgtac tgttctaata
     1081 cggtatccag ctgaaaattt aagccagttt gtgtgcttta ttggcttttt ccatcaaatt
     1141 ttttgttgtc atgttatctc aacatttttc aaaattagtg ttaaaatatc gaaaaattac
     1201 ttgattcgtc tgaaaataaa cttcaattta gctaaaacat ttaagaaagc ttttaaaaat
     1261 ggcctgaaaa ttgccagtat ccgattatcg aattatcaga ttttttgtct aacaatttgc
     1321 aactttccca ccgattttga gcatttcttc aaatgtttca gctaaaaata tgtttcattt
     1381 ccagataaat cgagtgattt tcgatatttt gacactaatt tttagtgaaa aacgttggaa
     1441 caacatagcc caataatttt gtagaattgc cggaaataat agccctgtac ctgtaaatca
     1501 aaatcaatat tcccacctgt gacacatatt tttctgaata attttttgat tcatgaaact
     1561 ttttctttaa aataattaaa gcattaaaaa aaactcaaac tcgccaaaac tcccaagaaa
     1621 ctgtccaggc acccgagaat cgcgccaacg ccctgctggc gcgattctcg tgcagtggca
     1681 aatcgcagaa cgcgccaaaa acggatccga acgggtttga atcagacgat gactcatttt
     1741 ttattgtttt tcgagtttta ttgatttttt ttaatcgcca aatgtataaa tccccctaaa
     1801 atatacacaa ttttccatgt gtcactttga attttcggat aaatgattga aaaattagat
     1861 ttctctattc aaaatttaaa attcataacc ttgaactcat ttgtttcgtt ttcttcgctc
     1921 cgttttctga tttctcatga atttttgaaa tctctgttca ttcgaattct attttcacat
     1981 cttattttac tttcttgcag aaaaaagtga cgaagatttt cggtggaaaa gtttcgtgaa
     2041 ttctcaccgc tcaccccaat ccatcttcga ctcggacatc aaaaagagct aaaataATGT
     2101 CGAAAAAAGC Ggtaagtttg aaaaatgtag cttcaaataa tttaaaactt ttacggccaa
     2161 ataaaaaaaa acactgttta aatttgcgat tttcttattt ctttcggaaa aaatgccgcc
     2221 attaattaaa aacaaatgga aaaaatttga aactgtgaaa tgttgaatat ttcggaaatt
     2281 atgttctgtt cagcacgact tctgccgatt tttttaaaaa ataagaatct atcgatctaa
     2341 aaatatactc tgtattttat ttttcactta taagactata aagaggcata tttctgcaaa
     2401 atggactcat ttttgaggtt ttgttgaaat tttcgaaaat agagggtttc aataccattt
     2461 tgcataaatg cgcctctttt taaacatata agtgggaaat aaaatacaaa acatatattt
     2521 tttacaaaat taatttaaaa aattttagaa aacaattcag atttttacgc ttacgaagta
     2581 gagccgcgaa caattttgaa ctcgaaataa actcaaaatt gatgatattt gaaatatcat
     2641 ttcattcttt ttttttctgc cgaaacttct atgaagaaat gcgcacatgt atgtgtgcaa
     2701 accgacaaat aggcggagcc tgtacaaaaa cgggcggtct atagttcttc tcactccgtt
     2761 tttgtgctgt atacagggag agagagtgac aactcatatc atttagtttt agataagaat
     2821 tttaaattct caagtttcac tctttttttt attttgaatt tctgattttc atgcaagatt
     2881 tcttatatca ttttactgaa aaattttaag ctaacctctt catatcaatt ggtccagcag
     2941 ttcaaacttg tggaacacaa aatagaaaaa tggttgcggc cggcgatgta aattgttaat
     3001 tgaaaaaatt ttttttagaa atttaagaaa aaatataacg aaaaatcgat tttatttttg
     3061 cctaatccaa ctatttcttg tttcagATCA ATGTGCGTGT CACCTCGATG GACTCGGAGC
     3121 TCGAGTTCGC TATTCAGTCG AGCACCACAG GAAAGCAACT TTTTGATCAG gttagatgat
     3181 tttgttttat tatatttaaa aagtactttt tttattaaat tggagaatgg ataaatttta
     3241 ataattcaaa aaaaaaatca gaattttctg aaacattaaa ttttcactaa ccattagaaa
     3301 ttttaaatca aaacgattta aatttgaaaa aaataatcca aaatttccag ctcttgaaat
     3361 tgagtttcga attttccagc aatattaatt ccttcatttt aatttttgca gGTTGTCAAA
     3421 ACCATTGGTC TCCGCGAGAT CTGGTATTTT GGACTTCAGT ACACTGACAA CAAGGGATTC
     3481 CCAACATGGC TGAAATTGAA CAAGAAAGTC TTGTCTCAGG ACGTTAAGAA GGACCCGACT
     3541 CTTGTTTTCA AATTCCGCGC CAAATTCTAT CCGGAAGATG TGGCCGAGGA GATTATCCAG
     3601 GATGTCACTA TGgtatgttt gacacctttt tttaaatatt taattttttg gaaaaaaaaa
     3661 actgtaaatt ttccattacc tctggccaat atttgatttt tagttgtaat tctcactttt
     3721 cgcttttctg acattctctg gcgactctct tgatttcctg tgctatttct gatttgtaac
     3781 tgataagtag agaatgcccg tgccatttat gcatgtaatg caatgttggc aagcaatagg
     3841 aaataacttt ggagtatatt caagaataga aaaaaagggg aaaattttgg taaggaatac
     3901 atttctgtgg ttttagagta ccttcttaca agctggcctg cttaaaaaga ccccaaaacg
     3961 accaaatttc aaaatgaaat ttctcaaaaa atgcccgaaa atgaattaaa gcagtgaaaa
     4021 ttctgaaaaa aatccgatat tttttctgtt aaaaaaatcc gatatttttg ctaaaattag
     4081 aataaagttt tttatgccag tgataattca ataaaatggc attccgattt aggaaaattt
     4141 ggctcttttt tgagaatttt ggctcgctat aaagaatttt tgaatttttt aaaccagttt
     4201 tatttgagca aaaaaaactc ttctgctcaa aaatttccac ggctcatgtg ctcacaaggt
     4261 cctcaataaa ctgcctaaaa acaaaatatt ttgatggtga caagtgtaaa catgggcatt
     4321 ttctcccttc cgtttcaaaa aaaggttctc ccattgagag tgtggtttcc gattacctcc
     4381 gagccacttt tttgtctcac acaaaaagag attgtttaat ggtttgtaaa catcgatggg
     4441 aagacactgt gtgtgcgaga ctcttttttt gagaggagaa atgagcatcc tattagaacc
     4501 tccgactgcg aacaggaaat ctctgatctg ggtggtctgt tttgtttgaa taggatcaca
     4561 agatcagttg aagatttcag tagaatagct atttagtacc tatatgcaaa ttgatttagt
     4621 acctatatgc aaatttagat cagttgttaa aattaatgta aaaatttctt ttttttttaa
     4681 atatagaaaa atacttttat ttctatgaaa ataacatttt tcagttgaaa catttgagaa
     4741 aatgcacaaa aatggtctga aagtttctaa ttcacaaaaa aacctttttt gagcactttc
     4801 tcaaatgatt caaaaatata aatatcactt ccggttaagt aaattgattt tttctctttt
     4861 ttttagattt ccaataatat ttcgcatttg aatttgaata gatagactga cttaaattct
     4921 gttccgatga ctcatatcaa tggaaacaat gaaaaaactc tcagtttgtt gctgtctctt
     4981 tgctcttttt atattcatgt tcataactga cataaagagg aagaggagaa tggcatgtgt
     5041 gaataatcaa aaaatgattc aaaacgataa atatgagggg aagagaatat aaattgaact
     5101 ttttgcaaaa tttgcagaat tttttgtttg gaagagggaa caattgggtt tcagaatcat
     5161 tagttgaaaa tggagtatgg ttttttaaaa tgtcagaaaa caatctcaat gtacagaaca
     5221 tacagttaaa aaattatgaa gttttttaac tgaaattaag ccttaattaa atgaaaatat
     5281 tttcagCGTT TGTTCTATCT CCAAGTGAAA GATGGAATTC TGTCAGATGA GATTTATTGT
     5341 CCACCGGAAA CCTCTGTTCT TCTTGCCTCT TACGCGATGC AAGCTAAATA TGGAGACTAT
     5401 GTTCCAGAGA CACATGTCGC CGGATGTCTT ACTGCTGATC Ggtgagtttt tcttgaaatt
     5461 agcttttaaa aaaattatta ataactatta aaaaatatct ttgcggttca aaattccaat
     5521 caagattact aaaataagaa aaataataat tttctgcgat aattcatttt taattatgta
     5581 gtgaaatttc acagtatcac agtactcata caattcataa ttatcacatg aaaatgagat
     5641 tagaataaag aagggaaagt tccagatcta gatgatcaat aaaaaagtat ataataagaa
     5701 gtagttaaaa aaaagtaaac tttttatatt aaatgccaaa aataattaat tatttcattc
     5761 cagTCTGCTT CCTCAACGCG TTCTCGGACA ATTCAAATTG AACAGTGAGG AATGGGAACG
     5821 CCGTATTATG ACATGGTGGG CAGATCATCG TGCAACTACA CGTGAACAAG CTATGCTTGA
     5881 ATATTTGAAA ATTGCACAAG ATCTCGAGAT GTATGGAGTC AATgtactgt ttctcatttt
     5941 tctgtcgagt tttaaaaaaa gctaatttca gTACTTTGAA ATCCGCAACA AAAAGGGAAC
     6001 TGATCTCTAT CTTGGTGTCG ATGCTCTTGG ATTGAATATT TACGATAAAG CTGATCGTCT
     6061 TTCGCCGAAA GTCGGATTCC CATGGTCGGA GATTCGTAAT ATATCATTCA ACGACAAGAA
     6121 ATTTGTCATC AAACCAATTG ATAAGAAGGC TCATgtaagt gattactgtc acacacagtt
     6181 tgtcgtggca tcaagcttct atttgttggc aaaatttctg cggaaaaaac ggaaaaattg
     6241 tgtgatagta gttggaagtg gtggtgataa gaagcaatcg atggaacatt gaattttgat
     6301 ttaaaatttt tttgttggtt tttcttattt ttggggtgtg aaaatatcac aatcattgac
     6361 cagatgcgga atgttgcgat tttgaggcaa aagtatggtg cccggtctcg gtctcgacac
     6421 gaccgaataa atttatttac caaaatggtg tgcaccttta aaaagtagag tagctccagg
     6481 cctttctgat ttccaacttc gttagatttt tctagtttat taattaataa aaattagttt
     6541 cactaacaaa agtaaaataa aaggttttta caataaaaat atttagaaaa aatctatgaa
     6601 aatttcaaat cagctcaacg gtaactactg tactttttaa atgcgcacat cctttttcat
     6661 ttaaatttat tcgatcgcct cgatatcgag taatgtgttt ttgtatcaaa aatcgcaaat
     6721 ttcgagatgg atggaacatt ttgtggaaat tgagtttgtt gtaatttttc tgaacatttt
     6781 ttccccgatt ttttgatttt agaaaaatcg aaaaaaaatt cttattttcg ctgaaaaaaa
     6841 aatcgaaaaa atgtttttca ttattcgtct tcatttttat cattaatttt cagGACTTTG
     6901 TCTTCTACGC TCCACGACTC CGTATCAACA AACGTATTCT TGCTTTGTGT ATGGGAAATC
     6961 ACGAGCTTTA CATGCGTAGA AGAAAGCCAG ATACCATTGA AGTTCAACAA ATGAAGCAAC
     7021 AAGCCAGAGA GGATCGTGCT CTTAAGATTG CCGAGCAGGA GAAGCTCACC AGAgtaagtt
     7081 gcggaaattt ttgaaacatg tttttacaaa taatttctaa aaaaactttc actcaaatct
     7141 gttttgatcg tacagGAGAT GTCTGCTCGC GAAGAAGCCG AACAGCGTCA ACGTGACGCC
     7201 GAAAAGCGTA TGGCTCAAAT GCAGGAAGAT ATGGAGAGAG CTCGTCTTGA ATTGGCTGAA
     7261 GCACACAATA CAATTCACTC ATTGGAGGCT CAACTCAAGC AATTGCAATT GGCTAAACAA
     7321 GCATTGGAAC AGAAGGAATA CGAACTTCGT GAGCTCACTG CTCAACTTCA ATCCGAAAAA
     7381 GCAATGAGTG ATGGTGAGAG ACGTCATTTG AGAGACCAAG TTGATGCTCG TGAACGTGAA
     7441 GTTTTTTCGA TGAGAGAAGA AGTCGAGAGA CAGACTACTG TTACAAGACA ACTTCAGACA
     7501 CAGgtatttt ttatttttga aactaaaata gaaacaaaaa attctcttta aaaaaattat
     7561 tttaaatacc gtattaacaa ttatcgagca gtaattttca gtctgaaatt actgttttaa
     7621 aattttaaaa tgaaaaaaag tatgcagtaa ttcctgaaat tagttgatta ctgtaacaaa
     7681 aaagcttaat ttaaaaaaaa aatttgcaac aataaaagag atacaaaaag aaaaaactaa
     7741 aaaaaattgt gaaagaataa aaaatccgat ctttaaaagc gagatttttt aattgtacgc
     7801 agtgatgttg caacaaaaat ttcggccaaa aaacaaacaa attttgttta aaatttctcc
     7861 aaaaaaccaa caaaaaaaaa caaaaatgtt catttttcgt cataccaact aaaacataaa
     7921 atttttgata aacatttttt taaatgtttt cttgtccgaa aaaaccaaaa aaaacggaat
     7981 ccctgattgt aactctggat ttattttatt tcaaaattat tttttcttaa attcagATTC
     8041 ACTCGCAACA ACACACTCAA CACTACTCAA ACAGTCATCA CGTTTCCAAT GGACACGCTC
     8101 ACGATGAGAC TGCCACTGAT GATGAAGATA ATGGAGCAAC TGgtatgcct tttttattta
     8161 tttaaaataa ttgggagaga ttatgagaaa aaatatcatc ttcaaatttt atcttccagA
     8221 ACTCACAAAT GACGCTGATC AGAATGTGCC ACAACACGAG TTGGAGCGTG TCACAGCAGC
     8281 CGAGAAGAAC ATTCAGATCA AGAATAAGCT GGATATGTTG ACTCGCGAGC TTGACAGTGT
     8341 TAAAGATCAG AACGCTGTCA CTGACTACGA CGTTCTGCAT ATGGAGgttc gtattttaaa
     8401 aaaactcgtt ttaatggatg gttttagaga atttagcatt caaaatttac agtaattttc
     8461 tagaacctgc atttttttca taaattcaag ttttaaaaaa tatttccgga ctgcgatcaa
     8521 aatacaattt tttaaaaatt aaatttggaa aaaaacagaa gaacgcaaaa atctttaaaa
     8581 aatatcgagt tccggattat tttaaaataa aaaaaatcat taaaaatcat taaaaagcca
     8641 ttaaaaacaa attttgctta aaaataattt tatgatatta aaattgtttg aagtacagaa
     8701 attgagtttt ttcggtgttt tctgtttgca gacaaaccga aaacatttct gaaaacattc
     8761 caaactcggt atttccttta cggaaacaag caacataaat tttacttatt tttgaacaag
     8821 tttgacccta aattttttag attttttgag cgaaaccgaa atatcgaaaa accgaaaaac
     8881 ctgccggccc gattccaaat ttttaaattt tcagAACAAA AAGGCCGGAC GCGACAAGTA
     8941 CAAGACTCTC CGTCAAATCC GTGGAGGAAA CACAAAACGA AGAATCGATC AATACGAAAA
     9001 TATGGGCAGC GGTGGCAGTG GAGGTACCGG CGGAAGCGGT ATGTCCAAGG GAGAGGAGGA
     9061 CAACATGGCC ATCATCAAGG AGTTCATGCG TTTCAAGGTC CACATGGAGG GATCAGTCAA
     9121 CGGACACGAG TTCGAGATCG AGGGAGAGGG AGAGGGACGT CCATACGAGG GAACCCAAAC
     9181 CGCCAAGCTC AAGgtaagtt taaacatata tatactaact aaccctgatt atttaaattt
     9241 tcagGTCACC AAGGGAGGAC CACTCCCATT CGCCTGGGAC ATCCTCTCCC CACAATTCAT
     9301 GTACGGATCA AAGGCCTACG TCAAGCACCC AGCCGACATC CCAGACTACC TCAAGCTCTC
     9361 CTTCCCAGAG GGATTCAAGT GGGAGCGTGT CATGAACTTC GAGGACGGAG GAGTCGTCAC
     9421 CGTCACCCAA GACTCCTCCC TCCAAGACGG AGAGTTCATC TACAAGgtaa gtttaaacag
     9481 ttcggtacta actaaccata catatttaaa ttttcagGTC AAGCTCCGTG GAACCAACTT
     9541 CCCATCCGAC GGACCAGTCA TGCAAAAGAA GACCATGGGA TGGGAGGCCT CCTCCGAGCG
     9601 TATGTACCCA GAGGACGGAG CCCTCAAGGG AGAGATCAAG CAACGTCTCA AGCTCAAGGA
     9661 CGGAGGACAC TACGACGCCG AGGTCAAGAC CACCTACAAG GCCAAGAAGC CAGTCCAACT
     9721 CCCAGgtaag tttaaacatg attttactaa ctaactaatc tgatttaaat tttcagGAGC
     9781 CTACAACGTC AACATCAAGC TCGACATCAC CTCCCACAAC GAGGACTACA CCATCGTCGA
     9841 GCAATACGAG CGTGCCGAGG GACGTCACTC CACCGGAGGA ATGGACGAGC TCTACAAAGG
     9901 ATTCTCCGAG ACCGTCGACC TCATGCTCAA CCTCCAATCC AACAAGGAGG GATCCGTCGA
     9961 CCTCAAGAAC GTCTCCGCCG TCCCAAAGGA GAAGACCACC CTCAAGgtaa gtttaaacat
    10021 atatatacta actaaccctg attatttaaa ttttcagGAC CCATCCAAGC CACCAGCCAA
    10081 GGCCCAAGTC GTCGGATGGC CACCAGTCCG TAACTACCGT AAGAACATGA TGACCCAACA
    10141 AAAGACCTCC TCCGGATTCT CCGAGACCGT CGACCTCATG CTCAACCTCC AATCCAACAA
    10201 GGAGGGATCC GTCGACCTCA AGAACGTCTC CGCCGTCCCA AAGGAGAAGA CCACCCTCAA
    10261 Ggtaagttta aacatatata tactaactaa ccctgattat ttaaattttc agGACCCATC
    10321 CAAGCCACCA GCCAAGGCCC AAGTCGTCGG ATGGCCACCA GTCCGTAACT ACCGTAAGAA
    10381 CATGATGACC CAACAAAAGA CCTCCTCCTA Attatttgtt ctatcgtatt tTcttttatt
    10441 tttttaaaca atattctcaa ttgtctccca ccaacttcca aatgctcatc atcttggctc
    10501 ttttctccct ttctcgtttt ttttatagga caacaattat tattattatt aatttgaaaa
    10561 tttattggtt tgttccgatt cacttccttg ttcaccccat cagtgccttt tacaatatta
    10621 tccgaaattt gttttcttcc aaaaaatgct cggtttctct attcccctct tcttgtattc
    10681 gtcatatcca atttttcaag taacttgtta aatccgccgc caaaaaaccc cgaatttctc
    10741 gcgcaaagac ttcaaattct acgcttttcc cctctctctc cccatcaaac tctcgacatc
    10801 cccctgaaaa tgtttatcta ttttatttta ttaattatga tattattcaa atctaaatat
    10861 tcgactcttc tattttccca tttatgcgtt gtttaaacac agttattcaa ctatgactca
    10921 tgatattatg ataaatatga atacgtgaca tgtgaaagaa aagactaaaa ggattaattg
    10981 ttggaacaat ggggatatat gaaacaaaaa aaaattaaat tatattgcat atttttaatt
    11041 gctagaaaat gataatcatt ttagaagtag aagagttttc aaatgctcca agggtttcga
    11101 tggagccctc acggtttttg ggtttgccaa gcaaggtgat ttttgaataa ttgagaattt
    11161 aatttcacag aaataaaaaa tagtaaaatt tccaggttct tcaacaaaaa aatccgtcag
    11221 cgaacacatt acgaagtgct cggtgttgaa agcacggcga cactttctga aattaaatct
    11281 gcattttatg cacaatcgaa aaaagtgagg aatttccgaa aataaccaaa aaacaaacat
    11341 ttttaatcaa tttttcgtga aaatttgtcg aagttttctt ccaggtccat cctgacaact
    11401 catccgaaga atctgcaaca gctagcttct tggaactcaa aaatgcatat gatgtgctca
    11461 ggtttttaaa attcggattt ttagattaaa ctgatatatt tcagaagacc agctgatcgt
    11521 cgactttatg attatcaatt gagaggtggt ggtggaagat atccgaatgg aggacaacga
    11581 tatcaatatc cgaatacagc tccacaatat gattttagtc ggttcgtaat aaaatataaa
    11641 tattctttct gaatttcaaa tattctcaga gactggtcca cgtattggag tcagaatccg
    11701 gataactccc ggtcgagtcg tgaagaacga gataaatctt caagagaatt tatgaaatca
    11761 attgttaaat ggactgccat tggtttagta cttgttgctg gatataatgg aggatatttg
    11821 tatgttttat tgaaaattgc aatttcacga aagctgcatg cgtttttaaa caagcttctc
    11881 gtataacacg gccattctga gctcgtgtac tccccgcgga aaagtgataa ttttgcagag
    11941 cagtctacaa tttttggcaa aaaaaaatta gagataacat tatatggagt tttttaacag
    12001 taaattcaag agtttcagtc aaaaacatgt gtgcttctcc tcggggagtt cacgagctcc
    12061 gtaaatcgaa aaattattgt cagagtttta aaaaattgca gatatcttct ggcttataat
    12121 caaaagcaac tagacaaatt aatcgatgaa gatgagattg caaaatgctt tttgcggcaa
    12181 aaagagttcc gaaatgctaa ctttgaaagc tcggaggtta gaattttaag atttcattta
    12241 caaacgatac cattttcagg ttgctgaaat tggaagaata ttaaaagctg acgttgatga
    12301 gatttggaag acgaaaaccc aaagaaatga aaatgagatt cgagaagaat atcggtacgg
    12361 aaggtgtttc gaaattatga gatttttcgc tacaaaatac ggtctcgcca cgaaaggagt
    12421 ttttctttca aagtctttca aaactactgt attcgaattt ttcgcttttt ttaaaaattt
    12481 tcctcgtttc tttcctctca gccacccaaa ttttacatta caattttttt ttcatacgtt
    12541 tcaaaatgat ttgatcattt tgaaagttgg tttgaaaaac aaatcaggca gcattgaaat
    12601 taaaattaaa ttgaattcca cgaaattgta ttttcaggtg gttccgagct ctccaagacg
    12661 cagatcatat tcgtagtctc aaagagaaac gaatggagca aaagcagaaa gagcggaata
    12721 aatggagaag caacgacgaa gaatagataa tttattagaa cattaactag acatagattg
    12781 ttactcgatg tatgacctcc ctgtgaaaat gtattttttt ttgtatgcca atataccatt
    12841 cattctcatt ctgtacaaat ttagatgcaa aatttattat ttcgacgggt tttagaatta
    12901 gcgagaaata aagattgcaa atttaacttg tatgtatgtc gaagatcttg ttgaaatacg
    12961 taaacatcgg aaattgatga cta
//
