# Supplementary material for: The mIAA7 degron improves auxin-mediated degradation in Caenorhabditis elegans
Source: G3 (Bethesda). 2022 Aug 27;12(10):jkac222. doi: 10.1093/g3journal/jkac222 (PMC9526053; doi:10.1093/g3journal/jkac222)
Supplement: jkac222_File_S1 [file jkac222_file_s1.zip › Supplemental File 1/Alleles/rps-26miaa7gfp-allele.gb]

LOCUS       rps-26::mIAA7::GFP_Alle 7984 bp ds-DNA     linear       19-MAY-2022
DEFINITION  .
FEATURES             Location/Qualifiers
     misc_feature    3160..3162
                     /label="Start codon"
                     /ApEinfo_revcolor=#ff0000
                     /ApEinfo_fwdcolor=#ff0000
     misc_feature    3160..3340
                     /label="rps-26"
                     /ApEinfo_revcolor=#85dae9
                     /ApEinfo_fwdcolor=#85dae9
     misc_feature    3598..3767
                     /label="rps-26"
                     /ApEinfo_revcolor=#85dae9
                     /ApEinfo_fwdcolor=#85dae9
     misc_feature    3764..3764
                     /label="cut after T"
                     /ApEinfo_revcolor=#ff00ff
                     /ApEinfo_fwdcolor=#ff00ff
     misc_feature    3768..3770
                     /label="Start"
                     /ApEinfo_revcolor=#85dae9
                     /ApEinfo_fwdcolor=#85dae9
     misc_feature    3771..3878
                     /label="miniIAA7"
                     /ApEinfo_revcolor=#ffef86
                     /ApEinfo_fwdcolor=#ffef86
     misc_feature    3930..4025
                     /label="miniIAA7"
                     /ApEinfo_revcolor=#ffef86
                     /ApEinfo_fwdcolor=#ffef86
     misc_feature    4026..4328
                     /label="eGFP cai 1.0"
                     /ApEinfo_revcolor=#b1ff67
                     /ApEinfo_fwdcolor=#b1ff67
     misc_feature    4382..4456
                     /label="eGFP cai 1.0"
                     /ApEinfo_revcolor=#b1ff67
                     /ApEinfo_fwdcolor=#b1ff67
     misc_feature    4508..4627
                     /label="eGFP cai 1.0"
                     /ApEinfo_revcolor=#b1ff67
                     /ApEinfo_fwdcolor=#b1ff67
     misc_feature    4679..4891
                     /label="eGFP cai 1.0"
                     /ApEinfo_revcolor=#b1ff67
                     /ApEinfo_fwdcolor=#b1ff67
     misc_feature    4892..4894
                     /label="Stop codon"
                     /ApEinfo_revcolor=#ff0000
                     /ApEinfo_fwdcolor=#ff0000
     misc_feature    4895..5007
                     /label="5' UTR"
                     /ApEinfo_revcolor=#c6c9d1
                     /ApEinfo_fwdcolor=#c6c9d1
ORIGIN
        1 atttctcacg aatcagtttc cacgagacaa aaatgtcccc gcttggtgag ttgcaagtgc
       61 gctccaccga taaaagtgtc gagaatgttc acgaaaaatc gttagaacag ttttcgcgtt
      121 ttctcctctt tttcgccctt tatctcttga ctttccccat ttttgacttc aaaatcgatt
      181 ttatcgtgtt ggatttacgc aaaacaattc gctttttggt ataattttca ttctgacact
      241 cgaaattcgt cgataaatga agaaaaatta ttattttctt tttcagattc gtatttatca
      301 aaatggtgaa ggaaacagga tattatgacg ttctcggagt aaagccggat gcttcagaca
      361 atgagttgaa gaaggcctac cgtaaaatgg cgctcaaatt ccatccagac aagaatccag
      421 acggagctga gcaattcaag cagatctccc aggtttgtta cgaaatccag ctgcaaagtt
      481 gaaattactc atattgcagg catacgaagt attatcagat gagaagaaac gtcagattta
      541 tgatcagggt ggagaagaag cacttcaagg cggtggtggt ggcggagagg gattccacaa
      601 tccgttcgac gtattcgaca tgttcttcgg aggcggtggt cgtggtggtc gtggagaacg
      661 tcgagtaaaa ccaacggttc acaatttacg ggtcacactc gacacactgt acaagggtgt
      721 tacgaaaaag ctgaaaatct caagaactgc cacttgtaaa ggatgcaagg gacttggagg
      781 caacgaggga tccgctaagg agtgctctga ttgtcgtgga cgtggaatca aggttcgtgt
      841 tatcagaatg ggaccaatgg ttcaacaaat gcaatctcac tgcgacagtt gtaatggaga
      901 aggctcaaca ttccttgaaa aagatcgctg caaaaagtgt aacggaaaga agcaggtttg
      961 acttttctcc aatcgaattc gaaactataa ttagtgattt caggtgaaag aagacgaaat
     1021 tattgaagtt ggaatcacgc ctggcatgaa agatggcgag aagtttgtgt tcgaaggaaa
     1081 aggagacgaa gtgatcggta ttgagaagcc tggagacttt gtagttgtgc tcgacgaggt
     1141 tgaacacgag aaattcgtcc gaaaaggcga taatctgatt attcaacaca atatcgatct
     1201 ttccgaggct ctgtgcggat ttgtgcgaac aatcagtaca cttgatggtc gaacaatttt
     1261 ctatcgtgtt cttcctggag aggttattgc tcatgccgat gttaaagtga tccacaacga
     1321 gggaatgcca atgcgtcgag catcatctga taaaggagat cttctcgtac agttcgatgt
     1381 gaaattcccc gataaaatta atccagatgc cgcgaagaag ctagccgatt tactgcctgg
     1441 aaagagttcg ttttattgcg tttacagtgt gaaatactaa tcatttttct ttcaggagaa
     1501 gaaatcattg atgaagacgc ggaagtcgtt gagctgaccg agttagatcc acaagcatct
     1561 cgcaggaatt tcgctgagcg cgacgacttt gaaggacacg gtggattcgg tggacatgga
     1621 cacgggccac aaggcgttca atgccaacag tcttgaattt cacaccaatt tacacttttt
     1681 ctggtcactt tccttcacta ttttaggatt tcaaacttgg ctccatttct ttcctactat
     1741 ctgcatggtt ttcatctttt aaaaactcat aagcctaatt tcgacgatct gtgatcttga
     1801 aattgattta tttttttgtg ttccccgttc gttttacttt ttattcccat caactttagt
     1861 tcctgctcca tatggtctcg tttcgtcccc tcttcattac tttttttgtt tgatatcgat
     1921 atcctaccca cattcatttc agtgttacgt tttcccttaa ttgactgtcc gtcagtcttt
     1981 tgtgaacaag ggagaataaa aaaattgatt tatttttgcc attcctttcg cctaaatccg
     2041 ccgatcgatg cgctcacggc aagaacgcac ggtggaaggg aaagaaaagc gaaaagtagc
     2101 caaaaatgtg caggtggatg cgaatcgtag atgaaaatta gaaagaaaat gctggcaatc
     2161 gtgtgtgaca acgtggaata tagagatcga gacggcgacg ggagatccac gagaattgag
     2221 gcgaattcga tgagaatagc gagttttgtg aagaccaggc aaactgtgaa gcctattcgg
     2281 gcctcctcac tgatggatgc accgcccgaa actgatgctt ccaaatgaga agccttgaaa
     2341 aatagatttt agattttaaa taattttttt cgagacttcc taacctgaga aaatattgta
     2401 atcgtcgaca aggcgaaatg tcccatcaaa cattgaaagt atttagtaca ggtgtccgtt
     2461 ttcgtgaaca tttcttaaag aagcttgcga aaatcgatga gttactccac tagcccactt
     2521 ctcccgttgc catggcgacg ttccttcttt caattacatt ttcgagtgct ttttcgctgt
     2581 agaccctata ggtttacatg aaaaatttta ttttctattc attttccaaa aaaaaaaccc
     2641 tgaaaatccc tttttttcct tctttttctg tgaaaaaata gatttcaatt tctcgaaacg
     2701 cgagaaatgg cctagaaaac cccatagcgg cggccatggc cggtgtccgg cagcgttgag
     2761 ttagatgtgc aggtatcgta acccagtgtg catttaacgt ttctccatcg tatttcgctc
     2821 acttttctgc tggcctaaac gattttttga cttttttctt gaaaattcat cgttttttct
     2881 gaaatttctg tttaaaaaaa ttgaattgac aaatataatc gatttagttc atgttttcgc
     2941 cagattagtt cgtcagattt ctttaaatcc tcgattttcg ccattttctc ttgattctag
     3001 gattgaaatt gatatcctgt cgcattttcc ttatctctgc atgtgaaaca gcttaatccg
     3061 aataatttct agtgagaatt gtcttaattt cgaatttttt cgctcgattt attgaaggct
     3121 acgttataat ttctttaatt ctttggtttt cagggtacaA TGACGTTCAA GAGACGTAAC
     3181 CACGGAAGAA ACAAGAAGAA CCGCGGACAC GTCGCGTTCA TTCGCTGCAC CAACTGCGGA
     3241 CGCTGCTGCC CAAAGGATAA GGCCATCAAG AAGTTCGTTG TCAGAAACAT CGTTGAGGCT
     3301 GCCGCCGTTA GAGACATCGG AGATGCTTCT GCTTACACCC gttagttttt agaattttta
     3361 aatcattcgt ggaaaggatt gaataatctc gcagcacgtg tgtttagctg gatcctcact
     3421 ttttaagctc cgagacttgc cgaagagacg aattttattg agagacccta gtaaaattat
     3481 cccgcatttc taagtcaaag agcgagtggt cctcctgaat acccgtgtca cagattctga
     3541 ttaaaaaaaa tgtttgctca tgaaattatt tcataaagat ttaaattcta ttttcagAGT
     3601 ATGCTCTTCC AAAGCTCTAC CACAAGCTCC ATTACTGCAT CGCCTGCGCC ATCCACAGCA
     3661 AGGTCGTCAG AAATCGTTCC CGTGAGGCCA GAAGAGATCG CAACCCACCA CCACGTTTCG
     3721 GACAGCGCGC CGCTGCTGCT CGTCCAGGAG CTCCAGGACC ACGTCCAATG GGATTCTCCG
     3781 AGACCGTCGA CCTCATGCTC AACCTCCAAT CCAACAAGGA GGGATCCGTC GACCTCAAGA
     3841 ACGTCTCCGC CGTCCCAAAG GAGAAGACCA CCCTCAAGgt aagtttaaac atatatatac
     3901 taactaaccc tgattattta aattttcagG ACCCATCCAA GCCACCAGCC AAGGCCCAAG
     3961 TCGTCGGATG GCCACCAGTC CGTAACTACC GTAAGAACAT GATGACCCAA CAAAAGACCT
     4021 CCTCCATGTC CAAGGGAGAG GAACTCTTCA CCGGAGTCGT CCCAATCCTC GTCGAGCTCG
     4081 ACGGAGACGT CAACGGACAC AAGTTCTCCG TCTCAGGAGA GGGAGAGGGA GACGCCACCT
     4141 ACGGAAAGCT CACCCTCAAG TTCATCTGCA CCACCGGAAA GCTCCCAGTC CCATGGCCAA
     4201 CCCTCGTCAC CACCTTCACT TACGGAGTCC AATGCTTCTC CCGTTACCCA GACCACATGA
     4261 AGCGTCACGA CTTCTTCAAG TCCGCCATGC CAGAGGGATA CGTCCAAGAG CGTACCATCT
     4321 TCTTCAAGgt aagtttaaac attaattaat actaactaac cctgattatt taaattttca
     4381 gGACGACGGA AACTACAAGA CCCGTGCCGA GGTCAAGTTC GAGGGAGACA CCCTCGTCAA
     4441 CCGTATCGAG CTCAAGgtaa gtttaaacag ttcggtacta actaaccata catatttaaa
     4501 ttttcagGGA ATCGACTTCA AGGAGGACGG AAACATCCTC GGACACAAGC TCGAATACAA
     4561 CTACAACTCC CACAACGTCT ACATCATGGC CGACAAGCAA AAGAACGGAA TCAAGGTCAA
     4621 CTTCAAGgta agtttaaaca tgattttact aactaactaa tctgatttaa attttcagAT
     4681 CCGTCACAAC ATCGAGGACG GATCTGTCCA ACTCGCCGAC CACTACCAAC AAAACACCCC
     4741 AATCGGAGAC GGACCAGTCC TCCTCCCAGA CAACCACTAC CTCTCCACCC AATCCGCCCT
     4801 CTCCAAGGAC CCAAACGAGA AGCGTGACCA CATGGTCCTC AAGGAGTTCG TCACCGCTGC
     4861 CGGAATCACC CACGGAATGG ACGAGCTCTA CTAAgttgtt tgttctttga aattataaac
     4921 ctttttgttg caatcgaatt ctgtatcgca cgcgatgaaa gatgaaccga ttaaagacga
     4981 tttgatttta taaaataata tatttatgtt attagaagaa ttatcaacag aaaacaacaa
     5041 tggaaagtgc gcaaatataa gtgagcttct atacccgaac tgaattgtgt tgctcaatgc
     5101 tgttcacatt tactcctttg aaattgctca gatagatgtt atgaggtgat gactccacag
     5161 tcaggtcact tttctcgtct tcctctatcc gtttcgtctg cggtgagcat gatggtattg
     5221 agatccgtcg tgttgctttg gtgtttttat cgctccattt cttcccaccc cgttttttag
     5281 aaatgtgcgg gttgtcttga tacaaatttt tcaacttgta catgcgtaat tgcgtgtaga
     5341 cgcgcttcaa ctctgcctga aaaacaaatg acattgaata gcggggacga attttaaatc
     5401 caaactgacc cgaatgtctt cggggttcat gtcagcgatc ggaacttccg caaagtcgat
     5461 agttccgttt agtatgttgt cacgtagttt agccagcgaa ggatgagcac gtcccgagtg
     5521 gccgccaagt gtcatcgatc gacgacttgg ctctccattt gactgaaaat aaataatatt
     5581 taatgaattt tctaaccaat taccaaatag aatttaggtg ccacaatgat aacaatgttc
     5641 accgaaactg taagctgtag atggacaaat gagacgatga agagggtgtc agctcgtccc
     5701 gaatttcgaa tagaatacct ttaaaaaatt gaatttacaa attttcagat atttcaggac
     5761 ttcactcacc taatcaagtt ggccattaat gtgataacag cttccaagca cacagctaca
     5821 gtgaactgcc atcgttccag ccaatcacta ttcctggcct tatagcacag cctaactgca
     5881 tacagaagga agagcaactc gtacccgtgc caaataacat gccatccttg catcagacat
     5941 tgtggccacg ctgttctcca tagtgctgta tcgccccacg acccaactgt ccaggccatc
     6001 aggccagtta ttgttagtgc aagcatggct gcaaggtatt tgagcatatc ttgctcgcgg
     6061 acagacacgt gttgagcttt tcgaactcga tattcttgga ggttcctgga aagtaatatt
     6121 ttaaatagca aaaaaaaaga ttgcatcata gatatggacg gtggcaaacg attgttccgg
     6181 caaatcggca aaccaggaaa attgtcgatt cgccgaattt gtcggtttta gaatttttaa
     6241 aaattgccga tttgccgttt tttgccggaa aagcagcaat tgccgaactt ttcggcaaat
     6301 tgtagttttg cacattttta aaggaaattt caatttcaat cggaaaattg ccagaattga
     6361 aatttccggc gaatcggcaa tttgccggaa tggaaaattt ttggcacttt gccggaattg
     6421 aaaatatccg gcaaatcgcc ggaattgaaa atatccggca aatcggcaat ttttcggaat
     6481 tgaaaatttc tggcaatttg caggaattga aaatatccgg caattcggca atttttcgga
     6541 attgaaaatt tctggcaatt tgcaggaatt gaaaatatcc ggcaattcgc cggaattaaa
     6601 aatatccggc aaatcggcaa tttttcggaa ttgaaaattt ctggcaattt gcaggaattg
     6661 aaaatatccg gcaattcgcc ggaattgaaa atatccggca aatcggcaat ttttcggaat
     6721 tgaaaatttc tggcaatttg caggaattga aaatatccgg caattcgccg gaattaaaaa
     6781 tatccggcaa ttcgcccaat tgaaaatttc tggcagatcg gcaatttgcc ggaattgaaa
     6841 atatccacca aaccggcaat ttgccgaaat tgccgacaaa aaaatgtgcc cctgatacga
     6901 acctataaat tttgagcaca atagatccat aaaatattga aaatcctatt tgtctcaacc
     6961 agactgccac acaacaaccg tactcgggcg gtgcgacaaa atcgagaaaa agaaccgagt
     7021 agaggatgga tgctccgatg agaaaaagct ccatgagagc ccagccacga gcctgaaaat
     7081 tgattttttt tgagaattca gaattaaaaa aataaaaaat ttttggtctg aaaaagtaaa
     7141 aattaaaaaa tttttttttg aaaatgcgaa accttttttt tcggttttca ctaaatttta
     7201 cgatttttgc gttaaaagta cggtacccgg tctcgacacg acaaattttc gcaaagttca
     7261 aaaatgtgtg cgcctgtaaa gagtactgta ttttcaaact tttgttgttg cgaaattttt
     7321 ttattgattt ttcatgaata aatcgttaga aaagctatga aaagtccgca acaacgtatg
     7381 tttgaagcta cagtaccctt taaaggcgca tgcttattta caatttgcga aaaattgtcg
     7441 tgtcgatacc cggtatcgta tttctggctg aaaaagtgta aaatttagcg tatgtgtaat
     7501 atatcaacaa aaaataggat aaacacggca atttttgcca ttttagccaa aaactacctc
     7561 tgaaattcag aaattccaca aaaaaatcga aaaaagattt taaaacctca gtttttcaat
     7621 tttggaaaaa gtttgtattt ccttcaaaac gagaacggca cgaccaatca gcgatcagtt
     7681 ccgcccactt ttccaccaat cagattaaaa atgggcggag ctaatcgctg attggtcaca
     7741 gttctcattt cggaggaaat tcaaattttt gccaaaattt cagttttaaa agttggggtt
     7801 taaaatcttt tcgatttttt tttggagttt ttgaatttca gactattttt ggaaattttg
     7861 aagcaactta cttcatgttg tcgttttctc tgataacaaa caattggaat caacgcaatg
     7921 caaatgagtg cacatattga gttgaaagcc aataacatat gtcgacctgg aacttttttt
     7981 ttgt
//
