# Supplementary material for: The mIAA7 degron improves auxin-mediated degradation in Caenorhabditis elegans
Source: G3 (Bethesda). 2022 Aug 27;12(10):jkac222. doi: 10.1093/g3journal/jkac222 (PMC9526053; doi:10.1093/g3journal/jkac222)
Supplement: jkac222_File_S1 [file jkac222_file_s1.zip › Supplemental File 1/Alleles/erm-1mcherrymiaa7-allele.gb]

LOCUS       erm-1::mCherry::mIAA7_ 12728 bp ds-DNA     linear       11-MAY-2022
DEFINITION  .
FEATURES             Location/Qualifiers
     primer          complement(1271..1284)
                     /label="Fwd IAA7::mCherry (ERM-1)"
                     /note="sequence: ACACAAAACGAAGAATCGATCAATACGAAAATATGGGATTCTCCGAGACCGTCGA"
                     /ApEinfo_revcolor=#d59687
                     /ApEinfo_fwdcolor=#d59687
     misc_feature    2097..2111
                     /label="ERM-1a"
                     /ApEinfo_revcolor=#f58a5e
                     /ApEinfo_fwdcolor=#f58a5e
     misc_feature    3087..3170
                     /label="ERM-1a"
                     /ApEinfo_revcolor=#f58a5e
                     /ApEinfo_fwdcolor=#f58a5e
     misc_feature    3412..3612
                     /label="ERM-1a"
                     /ApEinfo_revcolor=#f58a5e
                     /ApEinfo_fwdcolor=#f58a5e
     misc_feature    5287..5441
                     /label="ERM-1a"
                     /ApEinfo_revcolor=#f58a5e
                     /ApEinfo_fwdcolor=#f58a5e
     misc_feature    5764..5923
                     /label="ERM-1a"
                     /ApEinfo_revcolor=#f58a5e
                     /ApEinfo_fwdcolor=#f58a5e
     misc_feature    5972..6154
                     /label="ERM-1a"
                     /ApEinfo_revcolor=#f58a5e
                     /ApEinfo_fwdcolor=#f58a5e
     misc_feature    6894..7073
                     /label="ERM-1a"
                     /ApEinfo_revcolor=#f58a5e
                     /ApEinfo_fwdcolor=#f58a5e
     misc_feature    7156..7503
                     /label="ERM-1a"
                     /ApEinfo_revcolor=#f58a5e
                     /ApEinfo_fwdcolor=#f58a5e
     misc_feature    8037..8142
                     /label="ERM-1a"
                     /ApEinfo_revcolor=#f58a5e
                     /ApEinfo_fwdcolor=#f58a5e
     misc_feature    8220..8386
                     /label="ERM-1a"
                     /ApEinfo_revcolor=#f58a5e
                     /ApEinfo_fwdcolor=#f58a5e
     misc_feature    8915..9004
                     /label="ERM-1a"
                     /ApEinfo_revcolor=#f58a5e
                     /ApEinfo_fwdcolor=#f58a5e
     misc_feature    9005..9040
                     /label="C-tag Linker"
                     /ApEinfo_revcolor=#b4abac
                     /ApEinfo_fwdcolor=#b4abac
     primer          9008..9027
                     /label="crJJS000_ERM1_mIAA7_mChr_mIAA7_1"
                     /note="sequence: AGCGGTGGCAGTGGAGGTAC"
                     /ApEinfo_revcolor=#d6b295
                     /ApEinfo_fwdcolor=#d6b295
     misc_feature    9041..9043
                     /label="ATG overlap"
                     /ApEinfo_revcolor=#85dae9
                     /ApEinfo_fwdcolor=#85dae9
     misc_feature    9044..9898
                     /label="mCherry_cai_0.99"
                     /ApEinfo_revcolor=#ff0000
                     /ApEinfo_fwdcolor=#ff0000
     intron          9194..9244
                     /label="GFP_intr-1"
                     /ApEinfo_revcolor=#f8d3a9
                     /ApEinfo_fwdcolor=#f8d3a9
     intron          9467..9517
                     /label="GFP_intr-2"
                     /ApEinfo_revcolor=#f8d3a9
                     /ApEinfo_fwdcolor=#f8d3a9
     intron          9726..9776
                     /label="GFP-intr-3"
                     /ApEinfo_revcolor=#f8d3a9
                     /ApEinfo_fwdcolor=#f8d3a9
     primer          9878..9897
                     /label="crJJS000_ERM1_mChr_2xmIAA7"
                     /note="sequence: GGAATGGACGAGCTCTACAA"
                     /ApEinfo_revcolor=#75c6a9
                     /ApEinfo_fwdcolor=#75c6a9
     misc_feature    9899..10006
                     /label="miniIAA7"
                     /ApEinfo_revcolor=#ffef86
                     /ApEinfo_fwdcolor=#ffef86
     misc_feature    10058..10153
                     /label="miniIAA7"
                     /ApEinfo_revcolor=#ffef86
                     /ApEinfo_fwdcolor=#ffef86
     primer          complement(10134..10212)
                     /label="oJJS035_ERM1_mCh_mIAA7_R2"
                     /note="sequence: gagacaattgagaatattgtttaaaaaaataaaagaaaatacgatagaacaaataaTTAGGAGGAGGTCTTTTGTTGGG"
                     /ApEinfo_revcolor=#faac61
                     /ApEinfo_fwdcolor=#faac61
     misc_feature    10154..10156
                     /label="Stop"
                     /ApEinfo_revcolor=#f6989d
                     /ApEinfo_fwdcolor=#f6989d
     misc_feature    10177..10177
                     /label="PAM mutation G>A"
                     /ApEinfo_revcolor=#b1ff67
                     /ApEinfo_fwdcolor=#b1ff67
ORIGIN
        1 attttctcgc acctggcttt cgagattttt aatttattgc agctggagaa tatggaaata
       61 tgcgaggttt tctggaaatt ttggaactaa aaacataaca atttaatttc tccaaagccc
      121 agggaaaaaa gtttttttga caaaaaaaac agcccagaat tgataactat ttttcaatat
      181 ttctgcttta aaatatattt tttaaattat attttctgta ttgcagctga tctattaatt
      241 tatagattag tagattatct gcaatgcata aaactaataa gttagattct attgatgttc
      301 ttcttttctg aaaatatctg aagtgtcatc ttccgcctac tacacacaat ccatcgtcac
      361 ctagtcatac agcaaacatt tccaaacttt tattacaacg ttcgtttcgt tcgtttcttc
      421 agaaatcaaa cctgaatcgt actgtgttgt ctgtttttag cagtttacaa agttgagtta
      481 aatctcttag aacttgttga acattctttt ttcttcttta atgctacaca gactgagaaa
      541 attctgtaaa atcttacttt ttcatgaaag tcaattgact tttgaatcaa gtcaactatt
      601 cctcttttgc tcaactgaga tcctgaaagc tttccataac ctcagaattg ttgtgctccg
      661 tctgtaaaac gttattcttt cacatttgca tatttcttcc tatcactttg caataatact
      721 ctgtcaatgt gtgagagaga aaggtgtctc actgacacat acaaacgaca cattcaaact
      781 tatttacata gtactgtatt catattttat atatattcaa atgcagttga gaatagagaa
      841 taaacctttc atttcttctt gttgtactcg gttcgtagtt tcagatcatt ttgatcgaac
      901 cgcttttttc tgtgaacaag tattttccaa taggtgtttt tttgctgttt tcattctcct
      961 tacggaagtt tttatattga atctttactt tccttatttt tccagttaat ttttcaaaat
     1021 tatcaaaaat ttagcgaatt gtctcgaact tcttggaatt ttttccgtac tgttctaata
     1081 cggtatccag ctgaaaattt aagccagttt gtgtgcttta ttggcttttt ccatcaaatt
     1141 ttttgttgtc atgttatctc aacatttttc aaaattagtg ttaaaatatc gaaaaattac
     1201 ttgattcgtc tgaaaataaa cttcaattta gctaaaacat ttaagaaagc ttttaaaaat
     1261 ggcctgaaaa ttgccagtat ccgattatcg aattatcaga ttttttgtct aacaatttgc
     1321 aactttccca ccgattttga gcatttcttc aaatgtttca gctaaaaata tgtttcattt
     1381 ccagataaat cgagtgattt tcgatatttt gacactaatt tttagtgaaa aacgttggaa
     1441 caacatagcc caataatttt gtagaattgc cggaaataat agccctgtac ctgtaaatca
     1501 aaatcaatat tcccacctgt gacacatatt tttctgaata attttttgat tcatgaaact
     1561 ttttctttaa aataattaaa gcattaaaaa aaactcaaac tcgccaaaac tcccaagaaa
     1621 ctgtccaggc acccgagaat cgcgccaacg ccctgctggc gcgattctcg tgcagtggca
     1681 aatcgcagaa cgcgccaaaa acggatccga acgggtttga atcagacgat gactcatttt
     1741 ttattgtttt tcgagtttta ttgatttttt ttaatcgcca aatgtataaa tccccctaaa
     1801 atatacacaa ttttccatgt gtcactttga attttcggat aaatgattga aaaattagat
     1861 ttctctattc aaaatttaaa attcataacc ttgaactcat ttgtttcgtt ttcttcgctc
     1921 cgttttctga tttctcatga atttttgaaa tctctgttca ttcgaattct attttcacat
     1981 cttattttac tttcttgcag aaaaaagtga cgaagatttt cggtggaaaa gtttcgtgaa
     2041 ttctcaccgc tcaccccaat ccatcttcga ctcggacatc aaaaagagct aaaataATGT
     2101 CGAAAAAAGC Ggtaagtttg aaaaatgtag cttcaaataa tttaaaactt ttacggccaa
     2161 ataaaaaaaa acactgttta aatttgcgat tttcttattt ctttcggaaa aaatgccgcc
     2221 attaattaaa aacaaatgga aaaaatttga aactgtgaaa tgttgaatat ttcggaaatt
     2281 atgttctgtt cagcacgact tctgccgatt tttttaaaaa ataagaatct atcgatctaa
     2341 aaatatactc tgtattttat ttttcactta taagactata aagaggcata tttctgcaaa
     2401 atggactcat ttttgaggtt ttgttgaaat tttcgaaaat agagggtttc aataccattt
     2461 tgcataaatg cgcctctttt taaacatata agtgggaaat aaaatacaaa acatatattt
     2521 tttacaaaat taatttaaaa aattttagaa aacaattcag atttttacgc ttacgaagta
     2581 gagccgcgaa caattttgaa ctcgaaataa actcaaaatt gatgatattt gaaatatcat
     2641 ttcattcttt ttttttctgc cgaaacttct atgaagaaat gcgcacatgt atgtgtgcaa
     2701 accgacaaat aggcggagcc tgtacaaaaa cgggcggtct atagttcttc tcactccgtt
     2761 tttgtgctgt atacagggag agagagtgac aactcatatc atttagtttt agataagaat
     2821 tttaaattct caagtttcac tctttttttt attttgaatt tctgattttc atgcaagatt
     2881 tcttatatca ttttactgaa aaattttaag ctaacctctt catatcaatt ggtccagcag
     2941 ttcaaacttg tggaacacaa aatagaaaaa tggttgcggc cggcgatgta aattgttaat
     3001 tgaaaaaatt ttttttagaa atttaagaaa aaatataacg aaaaatcgat tttatttttg
     3061 cctaatccaa ctatttcttg tttcagATCA ATGTGCGTGT CACCTCGATG GACTCGGAGC
     3121 TCGAGTTCGC TATTCAGTCG AGCACCACAG GAAAGCAACT TTTTGATCAG gttagatgat
     3181 tttgttttat tatatttaaa aagtactttt tttattaaat tggagaatgg ataaatttta
     3241 ataattcaaa aaaaaaatca gaattttctg aaacattaaa ttttcactaa ccattagaaa
     3301 ttttaaatca aaacgattta aatttgaaaa aaataatcca aaatttccag ctcttgaaat
     3361 tgagtttcga attttccagc aatattaatt ccttcatttt aatttttgca gGTTGTCAAA
     3421 ACCATTGGTC TCCGCGAGAT CTGGTATTTT GGACTTCAGT ACACTGACAA CAAGGGATTC
     3481 CCAACATGGC TGAAATTGAA CAAGAAAGTC TTGTCTCAGG ACGTTAAGAA GGACCCGACT
     3541 CTTGTTTTCA AATTCCGCGC CAAATTCTAT CCGGAAGATG TGGCCGAGGA GATTATCCAG
     3601 GATGTCACTA TGgtatgttt gacacctttt tttaaatatt taattttttg gaaaaaaaaa
     3661 actgtaaatt ttccattacc tctggccaat atttgatttt tagttgtaat tctcactttt
     3721 cgcttttctg acattctctg gcgactctct tgatttcctg tgctatttct gatttgtaac
     3781 tgataagtag agaatgcccg tgccatttat gcatgtaatg caatgttggc aagcaatagg
     3841 aaataacttt ggagtatatt caagaataga aaaaaagggg aaaattttgg taaggaatac
     3901 atttctgtgg ttttagagta ccttcttaca agctggcctg cttaaaaaga ccccaaaacg
     3961 accaaatttc aaaatgaaat ttctcaaaaa atgcccgaaa atgaattaaa gcagtgaaaa
     4021 ttctgaaaaa aatccgatat tttttctgtt aaaaaaatcc gatatttttg ctaaaattag
     4081 aataaagttt tttatgccag tgataattca ataaaatggc attccgattt aggaaaattt
     4141 ggctcttttt tgagaatttt ggctcgctat aaagaatttt tgaatttttt aaaccagttt
     4201 tatttgagca aaaaaaactc ttctgctcaa aaatttccac ggctcatgtg ctcacaaggt
     4261 cctcaataaa ctgcctaaaa acaaaatatt ttgatggtga caagtgtaaa catgggcatt
     4321 ttctcccttc cgtttcaaaa aaaggttctc ccattgagag tgtggtttcc gattacctcc
     4381 gagccacttt tttgtctcac acaaaaagag attgtttaat ggtttgtaaa catcgatggg
     4441 aagacactgt gtgtgcgaga ctcttttttt gagaggagaa atgagcatcc tattagaacc
     4501 tccgactgcg aacaggaaat ctctgatctg ggtggtctgt tttgtttgaa taggatcaca
     4561 agatcagttg aagatttcag tagaatagct atttagtacc tatatgcaaa ttgatttagt
     4621 acctatatgc aaatttagat cagttgttaa aattaatgta aaaatttctt ttttttttaa
     4681 atatagaaaa atacttttat ttctatgaaa ataacatttt tcagttgaaa catttgagaa
     4741 aatgcacaaa aatggtctga aagtttctaa ttcacaaaaa aacctttttt gagcactttc
     4801 tcaaatgatt caaaaatata aatatcactt ccggttaagt aaattgattt tttctctttt
     4861 ttttagattt ccaataatat ttcgcatttg aatttgaata gatagactga cttaaattct
     4921 gttccgatga ctcatatcaa tggaaacaat gaaaaaactc tcagtttgtt gctgtctctt
     4981 tgctcttttt atattcatgt tcataactga cataaagagg aagaggagaa tggcatgtgt
     5041 gaataatcaa aaaatgattc aaaacgataa atatgagggg aagagaatat aaattgaact
     5101 ttttgcaaaa tttgcagaat tttttgtttg gaagagggaa caattgggtt tcagaatcat
     5161 tagttgaaaa tggagtatgg ttttttaaaa tgtcagaaaa caatctcaat gtacagaaca
     5221 tacagttaaa aaattatgaa gttttttaac tgaaattaag ccttaattaa atgaaaatat
     5281 tttcagCGTT TGTTCTATCT CCAAGTGAAA GATGGAATTC TGTCAGATGA GATTTATTGT
     5341 CCACCGGAAA CCTCTGTTCT TCTTGCCTCT TACGCGATGC AAGCTAAATA TGGAGACTAT
     5401 GTTCCAGAGA CACATGTCGC CGGATGTCTT ACTGCTGATC Ggtgagtttt tcttgaaatt
     5461 agcttttaaa aaaattatta ataactatta aaaaatatct ttgcggttca aaattccaat
     5521 caagattact aaaataagaa aaataataat tttctgcgat aattcatttt taattatgta
     5581 gtgaaatttc acagtatcac agtactcata caattcataa ttatcacatg aaaatgagat
     5641 tagaataaag aagggaaagt tccagatcta gatgatcaat aaaaaagtat ataataagaa
     5701 gtagttaaaa aaaagtaaac tttttatatt aaatgccaaa aataattaat tatttcattc
     5761 cagTCTGCTT CCTCAACGCG TTCTCGGACA ATTCAAATTG AACAGTGAGG AATGGGAACG
     5821 CCGTATTATG ACATGGTGGG CAGATCATCG TGCAACTACA CGTGAACAAG CTATGCTTGA
     5881 ATATTTGAAA ATTGCACAAG ATCTCGAGAT GTATGGAGTC AATgtactgt ttctcatttt
     5941 tctgtcgagt tttaaaaaaa gctaatttca gTACTTTGAA ATCCGCAACA AAAAGGGAAC
     6001 TGATCTCTAT CTTGGTGTCG ATGCTCTTGG ATTGAATATT TACGATAAAG CTGATCGTCT
     6061 TTCGCCGAAA GTCGGATTCC CATGGTCGGA GATTCGTAAT ATATCATTCA ACGACAAGAA
     6121 ATTTGTCATC AAACCAATTG ATAAGAAGGC TCATgtaagt gattactgtc acacacagtt
     6181 tgtcgtggca tcaagcttct atttgttggc aaaatttctg cggaaaaaac ggaaaaattg
     6241 tgtgatagta gttggaagtg gtggtgataa gaagcaatcg atggaacatt gaattttgat
     6301 ttaaaatttt tttgttggtt tttcttattt ttggggtgtg aaaatatcac aatcattgac
     6361 cagatgcgga atgttgcgat tttgaggcaa aagtatggtg cccggtctcg gtctcgacac
     6421 gaccgaataa atttatttac caaaatggtg tgcaccttta aaaagtagag tagctccagg
     6481 cctttctgat ttccaacttc gttagatttt tctagtttat taattaataa aaattagttt
     6541 cactaacaaa agtaaaataa aaggttttta caataaaaat atttagaaaa aatctatgaa
     6601 aatttcaaat cagctcaacg gtaactactg tactttttaa atgcgcacat cctttttcat
     6661 ttaaatttat tcgatcgcct cgatatcgag taatgtgttt ttgtatcaaa aatcgcaaat
     6721 ttcgagatgg atggaacatt ttgtggaaat tgagtttgtt gtaatttttc tgaacatttt
     6781 ttccccgatt ttttgatttt agaaaaatcg aaaaaaaatt cttattttcg ctgaaaaaaa
     6841 aatcgaaaaa atgtttttca ttattcgtct tcatttttat cattaatttt cagGACTTTG
     6901 TCTTCTACGC TCCACGACTC CGTATCAACA AACGTATTCT TGCTTTGTGT ATGGGAAATC
     6961 ACGAGCTTTA CATGCGTAGA AGAAAGCCAG ATACCATTGA AGTTCAACAA ATGAAGCAAC
     7021 AAGCCAGAGA GGATCGTGCT CTTAAGATTG CCGAGCAGGA GAAGCTCACC AGAgtaagtt
     7081 gcggaaattt ttgaaacatg tttttacaaa taatttctaa aaaaactttc actcaaatct
     7141 gttttgatcg tacagGAGAT GTCTGCTCGC GAAGAAGCCG AACAGCGTCA ACGTGACGCC
     7201 GAAAAGCGTA TGGCTCAAAT GCAGGAAGAT ATGGAGAGAG CTCGTCTTGA ATTGGCTGAA
     7261 GCACACAATA CAATTCACTC ATTGGAGGCT CAACTCAAGC AATTGCAATT GGCTAAACAA
     7321 GCATTGGAAC AGAAGGAATA CGAACTTCGT GAGCTCACTG CTCAACTTCA ATCCGAAAAA
     7381 GCAATGAGTG ATGGTGAGAG ACGTCATTTG AGAGACCAAG TTGATGCTCG TGAACGTGAA
     7441 GTTTTTTCGA TGAGAGAAGA AGTCGAGAGA CAGACTACTG TTACAAGACA ACTTCAGACA
     7501 CAGgtatttt ttatttttga aactaaaata gaaacaaaaa attctcttta aaaaaattat
     7561 tttaaatacc gtattaacaa ttatcgagca gtaattttca gtctgaaatt actgttttaa
     7621 aattttaaaa tgaaaaaaag tatgcagtaa ttcctgaaat tagttgatta ctgtaacaaa
     7681 aaagcttaat ttaaaaaaaa aatttgcaac aataaaagag atacaaaaag aaaaaactaa
     7741 aaaaaattgt gaaagaataa aaaatccgat ctttaaaagc gagatttttt aattgtacgc
     7801 agtgatgttg caacaaaaat ttcggccaaa aaacaaacaa attttgttta aaatttctcc
     7861 aaaaaaccaa caaaaaaaaa caaaaatgtt catttttcgt cataccaact aaaacataaa
     7921 atttttgata aacatttttt taaatgtttt cttgtccgaa aaaaccaaaa aaaacggaat
     7981 ccctgattgt aactctggat ttattttatt tcaaaattat tttttcttaa attcagATTC
     8041 ACTCGCAACA ACACACTCAA CACTACTCAA ACAGTCATCA CGTTTCCAAT GGACACGCTC
     8101 ACGATGAGAC TGCCACTGAT GATGAAGATA ATGGAGCAAC TGgtatgcct tttttattta
     8161 tttaaaataa ttgggagaga ttatgagaaa aaatatcatc ttcaaatttt atcttccagA
     8221 ACTCACAAAT GACGCTGATC AGAATGTGCC ACAACACGAG TTGGAGCGTG TCACAGCAGC
     8281 CGAGAAGAAC ATTCAGATCA AGAATAAGCT GGATATGTTG ACTCGCGAGC TTGACAGTGT
     8341 TAAAGATCAG AACGCTGTCA CTGACTACGA CGTTCTGCAT ATGGAGgttc gtattttaaa
     8401 aaaactcgtt ttaatggatg gttttagaga atttagcatt caaaatttac agtaattttc
     8461 tagaacctgc atttttttca taaattcaag ttttaaaaaa tatttccgga ctgcgatcaa
     8521 aatacaattt tttaaaaatt aaatttggaa aaaaacagaa gaacgcaaaa atctttaaaa
     8581 aatatcgagt tccggattat tttaaaataa aaaaaatcat taaaaatcat taaaaagcca
     8641 ttaaaaacaa attttgctta aaaataattt tatgatatta aaattgtttg aagtacagaa
     8701 attgagtttt ttcggtgttt tctgtttgca gacaaaccga aaacatttct gaaaacattc
     8761 caaactcggt atttccttta cggaaacaag caacataaat tttacttatt tttgaacaag
     8821 tttgacccta aattttttag attttttgag cgaaaccgaa atatcgaaaa accgaaaaac
     8881 ctgccggccc gattccaaat ttttaaattt tcagAACAAA AAGGCCGGAC GCGACAAGTA
     8941 CAAGACTCTC CGTCAAATCC GTGGAGGAAA CACAAAACGA AGAATCGATC AATACGAAAA
     9001 TATGGGCAGC GGTGGCAGTG GAGGTACCGG CGGAAGCGGT ATGTCCAAGG GAGAGGAGGA
     9061 CAACATGGCC ATCATCAAGG AGTTCATGCG TTTCAAGGTC CACATGGAGG GATCAGTCAA
     9121 CGGACACGAG TTCGAGATCG AGGGAGAGGG AGAGGGACGT CCATACGAGG GAACCCAAAC
     9181 CGCCAAGCTC AAGgtaagtt taaacatata tatactaact aaccctgatt atttaaattt
     9241 tcagGTCACC AAGGGAGGAC CACTCCCATT CGCCTGGGAC ATCCTCTCCC CACAATTCAT
     9301 GTACGGATCA AAGGCCTACG TCAAGCACCC AGCCGACATC CCAGACTACC TCAAGCTCTC
     9361 CTTCCCAGAG GGATTCAAGT GGGAGCGTGT CATGAACTTC GAGGACGGAG GAGTCGTCAC
     9421 CGTCACCCAA GACTCCTCCC TCCAAGACGG AGAGTTCATC TACAAGgtaa gtttaaacag
     9481 ttcggtacta actaaccata catatttaaa ttttcagGTC AAGCTCCGTG GAACCAACTT
     9541 CCCATCCGAC GGACCAGTCA TGCAAAAGAA GACCATGGGA TGGGAGGCCT CCTCCGAGCG
     9601 TATGTACCCA GAGGACGGAG CCCTCAAGGG AGAGATCAAG CAACGTCTCA AGCTCAAGGA
     9661 CGGAGGACAC TACGACGCCG AGGTCAAGAC CACCTACAAG GCCAAGAAGC CAGTCCAACT
     9721 CCCAGgtaag tttaaacatg attttactaa ctaactaatc tgatttaaat tttcagGAGC
     9781 CTACAACGTC AACATCAAGC TCGACATCAC CTCCCACAAC GAGGACTACA CCATCGTCGA
     9841 GCAATACGAG CGTGCCGAGG GACGTCACTC CACCGGAGGA ATGGACGAGC TCTACAAGGG
     9901 ATTCTCCGAG ACCGTCGACC TCATGCTCAA CCTCCAATCC AACAAGGAGG GATCCGTCGA
     9961 CCTCAAGAAC GTCTCCGCCG TCCCAAAGGA GAAGACCACC CTCAAGgtaa gtttaaacat
    10021 atatatacta actaaccctg attatttaaa ttttcagGAC CCATCCAAGC CACCAGCCAA
    10081 GGCCCAAGTC GTCGGATGGC CACCAGTCCG TAACTACCGT AAGAACATGA TGACCCAACA
    10141 AAAGACCTCC TCCTAAttat ttgttctatc gtatttTctt ttattttttt aaacaatatt
    10201 ctcaattgtc tcccaccaac ttccaaatgc tcatcatctt ggctcttttc tccctttctc
    10261 gtttttttta taggacaaca attattatta ttattaattt gaaaatttat tggtttgttc
    10321 cgattcactt ccttgttcac cccatcagtg ccttttacaa tattatccga aatttgtttt
    10381 cttccaaaaa atgctcggtt tctctattcc cctcttcttg tattcgtcat atccaatttt
    10441 tcaagtaact tgttaaatcc gccgccaaaa aaccccgaat ttctcgcgca aagacttcaa
    10501 attctacgct tttcccctct ctctccccat caaactctcg acatccccct gaaaatgttt
    10561 atctatttta ttttattaat tatgatatta ttcaaatcta aatattcgac tcttctattt
    10621 tcccatttat gcgttgttta aacacagtta ttcaactatg actcatgata ttatgataaa
    10681 tatgaatacg tgacatgtga aagaaaagac taaaaggatt aattgttgga acaatgggga
    10741 tatatgaaac aaaaaaaaat taaattatat tgcatatttt taattgctag aaaatgataa
    10801 tcattttaga agtagaagag ttttcaaatg ctccaagggt ttcgatggag ccctcacggt
    10861 ttttgggttt gccaagcaag gtgatttttg aataattgag aatttaattt cacagaaata
    10921 aaaaatagta aaatttccag gttcttcaac aaaaaaatcc gtcagcgaac acattacgaa
    10981 gtgctcggtg ttgaaagcac ggcgacactt tctgaaatta aatctgcatt ttatgcacaa
    11041 tcgaaaaaag tgaggaattt ccgaaaataa ccaaaaaaca aacattttta atcaattttt
    11101 cgtgaaaatt tgtcgaagtt ttcttccagg tccatcctga caactcatcc gaagaatctg
    11161 caacagctag cttcttggaa ctcaaaaatg catatgatgt gctcaggttt ttaaaattcg
    11221 gatttttaga ttaaactgat atatttcaga agaccagctg atcgtcgact ttatgattat
    11281 caattgagag gtggtggtgg aagatatccg aatggaggac aacgatatca atatccgaat
    11341 acagctccac aatatgattt tagtcggttc gtaataaaat ataaatattc tttctgaatt
    11401 tcaaatattc tcagagactg gtccacgtat tggagtcaga atccggataa ctcccggtcg
    11461 agtcgtgaag aacgagataa atcttcaaga gaatttatga aatcaattgt taaatggact
    11521 gccattggtt tagtacttgt tgctggatat aatggaggat atttgtatgt tttattgaaa
    11581 attgcaattt cacgaaagct gcatgcgttt ttaaacaagc ttctcgtata acacggccat
    11641 tctgagctcg tgtactcccc gcggaaaagt gataattttg cagagcagtc tacaattttt
    11701 ggcaaaaaaa aattagagat aacattatat ggagtttttt aacagtaaat tcaagagttt
    11761 cagtcaaaaa catgtgtgct tctcctcggg gagttcacga gctccgtaaa tcgaaaaatt
    11821 attgtcagag ttttaaaaaa ttgcagatat cttctggctt ataatcaaaa gcaactagac
    11881 aaattaatcg atgaagatga gattgcaaaa tgctttttgc ggcaaaaaga gttccgaaat
    11941 gctaactttg aaagctcgga ggttagaatt ttaagatttc atttacaaac gataccattt
    12001 tcaggttgct gaaattggaa gaatattaaa agctgacgtt gatgagattt ggaagacgaa
    12061 aacccaaaga aatgaaaatg agattcgaga agaatatcgg tacggaaggt gtttcgaaat
    12121 tatgagattt ttcgctacaa aatacggtct cgccacgaaa ggagtttttc tttcaaagtc
    12181 tttcaaaact actgtattcg aatttttcgc tttttttaaa aattttcctc gtttctttcc
    12241 tctcagccac ccaaatttta cattacaatt tttttttcat acgtttcaaa atgatttgat
    12301 cattttgaaa gttggtttga aaaacaaatc aggcagcatt gaaattaaaa ttaaattgaa
    12361 ttccacgaaa ttgtattttc aggtggttcc gagctctcca agacgcagat catattcgta
    12421 gtctcaaaga gaaacgaatg gagcaaaagc agaaagagcg gaataaatgg agaagcaacg
    12481 acgaagaata gataatttat tagaacatta actagacata gattgttact cgatgtatga
    12541 cctccctgtg aaaatgtatt tttttttgta tgccaatata ccattcattc tcattctgta
    12601 caaatttaga tgcaaaattt attatttcga cgggttttag aattagcgag aaataaagat
    12661 tgcaaattta acttgtatgt atgtcgaaga tcttgttgaa atacgtaaac atcggaaatt
    12721 gatgacta
//
