# Supplementary material for: The mIAA7 degron improves auxin-mediated degradation in Caenorhabditis elegans
Source: G3 (Bethesda). 2022 Aug 27;12(10):jkac222. doi: 10.1093/g3journal/jkac222 (PMC9526053; doi:10.1093/g3journal/jkac222)
Supplement: jkac222_File_S1 [file jkac222_file_s1.zip › Supplemental File 1/Alleles/gfpmiaa7bbln-1-allele.gb]

LOCUS       GFP::mIAA7::bbln-1_Alle 6438 bp ds-DNA     linear       11-MAY-2022
DEFINITION  .
FEATURES             Location/Qualifiers
     misc_feature    2010..2312
                     /label="GFP cai 1.0"
                     /ApEinfo_revcolor=#008000
                     /ApEinfo_fwdcolor=#008000
     misc_feature    2366..2440
                     /label="GFP cai 1.0"
                     /ApEinfo_revcolor=#008000
                     /ApEinfo_fwdcolor=#008000
     misc_feature    2492..2611
                     /label="GFP cai 1.0"
                     /ApEinfo_revcolor=#008000
                     /ApEinfo_fwdcolor=#008000
     misc_feature    2663..2878
                     /label="GFP cai 1.0"
                     /ApEinfo_revcolor=#008000
                     /ApEinfo_fwdcolor=#008000
     misc_feature    2879..2986
                     /label="miniIAA7"
                     /ApEinfo_revcolor=#ffef86
                     /ApEinfo_fwdcolor=#ffef86
     misc_feature    3038..3133
                     /label="miniIAA7"
                     /ApEinfo_revcolor=#ffef86
                     /ApEinfo_fwdcolor=#ffef86
     misc_feature    3134..3266
                     /label="bbln-1 CDS"
                     /ApEinfo_revcolor=#d59687
                     /ApEinfo_fwdcolor=#d59687
     misc_feature    3317..3465
                     /label="bbln-1 CDS"
                     /ApEinfo_revcolor=#d59687
                     /ApEinfo_fwdcolor=#d59687
     misc_feature    3986..4078
                     /label="bbln-1 CDS"
                     /ApEinfo_revcolor=#d59687
                     /ApEinfo_fwdcolor=#d59687
     misc_feature    4079..4081
                     /label="STOP"
                     /ApEinfo_revcolor=#f58a5e
                     /ApEinfo_fwdcolor=#f58a5e
ORIGIN
        1 ccatatattt ttagtatgtt tcccatgtgt agtaattttt taaaatcaca tttgtatttc
       61 aaacgtatac accaaaaatg aactcaaatg tacgaattcc gtcttataac tttttttttc
      121 aaattttttt tccatttgtt caaaagtggt tcaaaatttt gcaaaaaatc cctaatttta
      181 ggcaaaatct ccaattttga ccaattttcc ctgacgcagc agtcgaaagt taacgttttt
      241 gaatggtaat ttcttattgc atattttggt attttcactc acgttatttc ttggaataag
      301 tttggaataa taagttaact tttagccaat aggtgatcaa tttttgtcat tttggtctcc
      361 tatcagcatt gaacgtattt caatcagcaa aataacgtag gatgaacaat caaaatatga
      421 aatgaaagac tagaatttgg aaaacatcaa tttccaaccg gtgcgcgacg gaaaagttgg
      481 aaaattttag gatagtagca taattttttc aaaactttgc aacgattttt agaaaatttt
      541 aaaaactttc tagaaatttt cataaaaaat tgtttcatct tagcgcattt tgagactatt
      601 acgagaaaat actccgttag ttctttttta aaagtgaagt gaacttatac caggtctgtt
      661 cacatttgta gtcattttta tgaaatatgt cgtttttcaa acttaacaat agcgagaatt
      721 tttaaaatct aaaatttaaa atactaaaat gtgaattaat tatatattaa catacatttc
      781 aaagcgtgga aaaattgcgg aaaacgaaaa aaaacccaaa aataacacat tgcatttggg
      841 cagtatttcg aaatcaagaa tcatacactt ctttactttt cttgcacttt aataaaatca
      901 cgacattttc tagcacttat tatcagatta taccgagttg aacatgattc aaaatttgaa
      961 atttcagtct cagttgcacc gtaaaaacca taacagtatt ttcttcctat tctcttttcg
     1021 ccatcaaact tttgcataat ctcttcagtt ctccatacgc ttccttatca ccactgaaat
     1081 cggcataaag ggttataaaa gtgaagcgta caacacacac aggtcagtca gtacaggctc
     1141 cataaccacg ccttatctta aatcaccatc aaaagtgtaa ttgttggctg ataactcggc
     1201 gacgcccgcc gtcggtcatt tctcttctaa cgaaactgta cgattttcta tttttcttaa
     1261 attatacgtt ctaattgttc atgctgttta gtcatcacac aactagtggg gctttctcca
     1321 ggtatttgtt gaatgtttct atttcaccaa tgtctaccgg tttgagtcat aggtgaattg
     1381 aagaggagga ggaggcaagt gttaatacaa atacgtactt agtttcaaaa tttaagtttc
     1441 tttttctttc tttttttttt gatttgcgga ggcagtttta tttgactttg tcataattta
     1501 taattcattt ctgtcacccc aggccactga attctcaaac tgctacgcct tgatcaaaag
     1561 tgaggagaac tgtgtggcat ttacgttgac tctaattcga aaagataaca attttcatag
     1621 gcgtcgcatt ttcctccttt gcctccctgt cctcgctggt ttgttgtagt tctcctccca
     1681 aagaccggat tcaaaaggtg gcatcccaga aaaaaaaacg ttcaccagca cccttgacat
     1741 atgccttacc ctacccttca ttccatttta ttagaccccc ttattgcaat ataaaatttc
     1801 gatattgctg ttgtctcttt ttttcctgca ttttttatct tgatacatgc attacatcat
     1861 caccatcatc atcacccatc tccaaccaaa ttacctaatt aatttttaca aactttgcat
     1921 aagttactca ttctgtcgtc aatgtgtgct cgcctacaac gacataattc atcgtctttt
     1981 tctccatttc ctcatttcag ttgaacacaA TGTCCAAGGG AGAGGAACTC TTCACCGGAG
     2041 TCGTCCCAAT CCTCGTCGAG CTCGACGGAG ACGTCAACGG ACACAAGTTC TCCGTCTCAG
     2101 GAGAGGGAGA GGGAGACGCC ACCTACGGAA AGCTCACCCT CAAGTTCATC TGCACCACCG
     2161 GAAAGCTCCC AGTCCCATGG CCAACCCTCG TCACCACCTT CACTTACGGA GTCCAATGCT
     2221 TCTCCCGTTA CCCAGACCAC ATGAAGCGTC ACGACTTCTT CAAGTCCGCC ATGCCAGAGG
     2281 GATACGTCCA AGAGCGTACC ATCTTCTTCA AGgtaagttt aaacattaat taatactaac
     2341 taaccctgat tatttaaatt ttcagGACGA CGGAAACTAC AAGACCCGTG CCGAGGTCAA
     2401 GTTCGAGGGA GACACCCTCG TCAACCGTAT CGAGCTCAAG gtaagtttaa acagttcggt
     2461 actaactaac catacatatt taaattttca gGGAATCGAC TTCAAGGAGG ACGGAAACAT
     2521 CCTCGGACAC AAGCTCGAAT ACAACTACAA CTCCCACAAC GTCTACATCA TGGCCGACAA
     2581 GCAAAAGAAC GGAATCAAGG TCAACTTCAA Ggtaagttta aacatgattt tactaactaa
     2641 ctaatctgat ttaaattttc agATCCGTCA CAACATCGAG GACGGATCTG TCCAACTCGC
     2701 CGACCACTAC CAACAAAACA CCCCAATCGG AGACGGACCA GTCCTCCTCC CAGACAACCA
     2761 CTACCTCTCC ACCCAATCCG CCCTCTCCAA GGACCCAAAC GAGAAGCGTG ACCACATGGT
     2821 CCTCAAGGAG TTCGTCACCG CTGCCGGAAT CACCCACGGA ATGGACGAGC TCTACAAGGG
     2881 ATTCTCCGAG ACCGTCGACC TCATGCTCAA CCTCCAATCC AACAAGGAGG GATCCGTCGA
     2941 CCTCAAGAAC GTCTCCGCCG TCCCAAAGGA GAAGACCACC CTCAAGgtaa gtttaaacat
     3001 atatatacta actaaccctg attatttaaa ttttcagGAC CCATCCAAGC CACCAGCCAA
     3061 GGCCCAAGTC GTCGGATGGC CACCAGTCCG TAACTACCGT AAGAACATGA TGACCCAACA
     3121 AAAGACCTCC TCCATGGTCG TTGAGCAGAA AGAGCAAGAG CCTATTGTCA AGATGCGCGA
     3181 CCGCAATGTC AACGCTGCTG CACATTCTGC GTTGGCTCGT GGAATTGAGG CACTCAACGA
     3241 AGGAGAAGTG ACCGAGGAGA CGGAAGgtga aaactcttct cagattcaga ttacttatag
     3301 cattggtttt tttcagAAAT TCGCAAGCTG GACACCCAGC TTGATCATCT TAATGACTAC
     3361 ATGTCTAAGA TGGAAGAGCG TCTGAAGGCA CACAACGACA GAATGATGGA GACGTTGAAG
     3421 CAGCAGAAGG AAGAGCGCGA AAAGAGACGT CGCAGCTTCC ACGAGgtaag aatattttaa
     3481 tttggaaaga taaaagcacc tctatttcgc tcttctagct ttttgcaaga gtttggcaag
     3541 agttgagcaa gagttgcgca agacgtagtt taaactattc agtttcacct agcttttgaa
     3601 aaactttaga caaaactttt tctgtgtcta ttttgaagtg ggtaagagtt ttacaaaagt
     3661 aaaatcaaat cttagtaaga ccaaatctta caagattcac tgcacaatca ctaaatcaaa
     3721 tgttttcatt cccttatcat ttgcaactta gggttaaagt ccaaacatcc atactttcaa
     3781 acctcgaaaa caaattttag aaagccacgt attttctcac gtgaaacata acaaaaattt
     3841 actaaaacac cctgaaagtt tagacatagt aaaaaagttt tttgaatgaa tgaaaccgtg
     3901 ggaactgcag ttttgaaagt taaacaacta aacatcgcag aacattttgc aaaaaaaaaa
     3961 atgagtaacc ggtatttttt tgcagCGTAT GTCCCAAAAT CAATCTGAAG ATGAGGAGTT
     4021 CAAAAAGCAA ATGAGCAGCA TCCTGAAGAG AGTTCAATCT GTCAAACGCA CCGAAAAATA
     4081 Aaccagaatg cttttcaatt ggtacatgta cactatttaa tgtattactt tcataccaac
     4141 aacatcctca aatcattcac atttttaacc ttaaagctgt ttcgatacga actgttggaa
     4201 aatgatttgg ttcctcgttc tctatatttt tcattcactt tttttaatcg aacttcctta
     4261 tttttttcct gtcccctgtc ccccgctctc caccacttaa ccacttaact attaactttt
     4321 tcttttcaag ctttgatcgt tcgccgaatt caatgcaaat atgtttggaa ataaagtcaa
     4381 cgccgcgttc catgtggcac cgcattgaga tgatgtttag aataaaaggt tattgttgtt
     4441 caggaacacc gttgtcaatg ccgtatacac attgataaga gtcagaatga actcttgttc
     4501 ttggaaggga tctatgatat cttgatcctt ccgcaagaat gcgtagtgat atttgtagtc
     4561 cgtaaaagtt tgatattcaa gtttgtttat ctgatcgttt ggcgttgaaa tgaaaataat
     4621 catgcaaatt tgtgaaaaat aaatgtactt tggaagctca atgaaaaaac ttgattggaa
     4681 aaaattcaaa aaaattctca gagcttactc agctaactaa agctaaagct tacttaacaa
     4741 ggtggaattg aatgaaacac tttttgagaa aactatagct ctgttccatt tccagatttc
     4801 tacagtgttt gttttttaaa attcaaagga acagttttct gatcgacgat ttccaaaaaa
     4861 ttggcaaaaa ccgaggtttt tccaattttc aaaaaatgcc tttcaattga gcttttaaac
     4921 tatgatattt tggcactgta aagccataga catgttgtga agaagttttc ccactggcgt
     4981 tactccaccg ttaaggataa ttaattccga aaattatgaa ccaaaactga acctgaactg
     5041 taaatttttg agtttgaaaa tttcaattca atttctacaa tcatcaaact tccctttcca
     5101 aaattatttt tgctttcttt tccaggtttg tactccctcc ttctccacta cacaccacag
     5161 acatttttcc aattttcttc gcaaaaataa atccaagaca aataaatctg tctagacgat
     5221 gtcgtaagtt tagaaaacac tccaagaaac atctgacacc caaaaggtga attcacgtgg
     5281 atatcagaac cggcatctgc ccttctgaaa acacctgtac acgggtaaag tgttgacaat
     5341 atcccgaact tgtgttcgtt ttttagaaat gatttgcttt ctacaacatc cagttgttga
     5401 tctctaggac gctagaagtt tctttgtaga tatttcaagt agacactttg tcctttttgg
     5461 atgtctggtt ggtaaaattg cctgtgaaaa aggaaaaaag attgatgttg tctggttagt
     5521 ttcatattat gactcaactt tctcagacat tccatttttt ttcagagttt gtgataaggc
     5581 tggttttatg tgtttattgg tatagtgtta caacttattt agccttacat taagcgtgta
     5641 agaaaaaagt gaaaatattt taattttggc gaaaatatac aaaaagttat ggaaaaagca
     5701 aaacattcac cccctttact aacatttctc ttttaagaaa aaaaaaagaa attcaattca
     5761 ttctgaaagc tgcattgctt ataaactcca aatcctcatg attaaaacaa agcagacgat
     5821 aatcgttctc agtcaataca gggccgcacg tttcaagccg aataatcttt ttcgaatcta
     5881 agtccatcca gaaataaacc gctataatct attttacttt gatacaaatc cgattgtgag
     5941 cattgtctta gacttcgaga agccaacagt tgcggattga agatttgaac gatcagtggg
     6001 atttttttaa tgggattttc ttttttggca attatgaaaa tggtatctac acaaaactaa
     6061 ggcttggtag tgctcaaatg aacgaatttc atagtgaaac ttcccaaaaa gtctataaaa
     6121 aattttgaaa aatagttcac aacaacaaat caatttcgaa ccgctgcaac acacaaaatg
     6181 attaaaattg gagaatatag ttaattcgtt catttgagca agttttgggg ctacaatttc
     6241 aaaataccca gaagcgttac tccttttgta actaataatg tttcttgtta agtacagggt
     6301 ttgtatcaca aaaaaaaatc atcaagtcat atacccttag gttcatcaaa tgagataacc
     6361 cttgaaaatt gaatttacaa caatatttgc ttctttgata ataatatggg gatcgaaggc
     6421 cagtgcactt tgattttc
//
