# Supplementary material for: The mIAA7 degron improves auxin-mediated degradation in Caenorhabditis elegans
Source: G3 (Bethesda). 2022 Aug 27;12(10):jkac222. doi: 10.1093/g3journal/jkac222 (PMC9526053; doi:10.1093/g3journal/jkac222)
Supplement: jkac222_File_S1 [file jkac222_file_s1.zip › Supplemental File 1/Alleles/par-6miaa7gfp-allele.gb]

LOCUS       par-6::mIAA7::GFP_Alle 10192 bp ds-DNA     linear       11-MAY-2022
DEFINITION  .
FEATURES             Location/Qualifiers
     misc_feature    2001..2001
                     /label="START"
                     /ApEinfo_revcolor=#ffef86
                     /ApEinfo_fwdcolor=#ffef86
     misc_feature    2247..2380
                     /label="CDS PAR-6a"
                     /ApEinfo_revcolor=#f58a5e
                     /ApEinfo_fwdcolor=#f58a5e
     misc_feature    2913..3006
                     /label="CDS PAR-6a"
                     /ApEinfo_revcolor=#f58a5e
                     /ApEinfo_fwdcolor=#f58a5e
     misc_feature    3937..4128
                     /label="CDS PAR-6a"
                     /ApEinfo_revcolor=#f58a5e
                     /ApEinfo_fwdcolor=#f58a5e
     misc_feature    4069..4128
                     /label="CDS PAR-6b"
                     /ApEinfo_revcolor=#84b0dc
                     /ApEinfo_fwdcolor=#84b0dc
     misc_feature    4102..4125
                     /label="Semi-CRIB"
                     /ApEinfo_revcolor=#c6c9d1
                     /ApEinfo_fwdcolor=#c6c9d1
     misc_feature    4978..5075
                     /label="CDS PAR-6a"
                     /ApEinfo_revcolor=#f58a5e
                     /ApEinfo_fwdcolor=#f58a5e
     misc_feature    4978..5075
                     /label="CDS PAR-6b"
                     /ApEinfo_revcolor=#84b0dc
                     /ApEinfo_fwdcolor=#84b0dc
     misc_feature    5145..5265
                     /label="CDS PAR-6b"
                     /ApEinfo_revcolor=#84b0dc
                     /ApEinfo_fwdcolor=#84b0dc
     misc_feature    5145..5265
                     /label="CDS PAR-6a"
                     /ApEinfo_revcolor=#f58a5e
                     /ApEinfo_fwdcolor=#f58a5e
     misc_feature    5316..5409
                     /label="CDS PAR-6a"
                     /ApEinfo_revcolor=#f58a5e
                     /ApEinfo_fwdcolor=#f58a5e
     misc_feature    5316..5409
                     /label="CDS PAR-6b"
                     /ApEinfo_revcolor=#84b0dc
                     /ApEinfo_fwdcolor=#84b0dc
     misc_feature    6470..6663
                     /label="CDS PAR-6a"
                     /ApEinfo_revcolor=#f58a5e
                     /ApEinfo_fwdcolor=#f58a5e
     misc_feature    6470..6663
                     /label="CDS PAR-6b"
                     /ApEinfo_revcolor=#84b0dc
                     /ApEinfo_fwdcolor=#84b0dc
     misc_feature    6660..6660
                     /label="G>A"
                     /ApEinfo_revcolor=#b1ff67
                     /ApEinfo_fwdcolor=#b1ff67
     misc_feature    6664..6771
                     /label="miniIAA7"
                     /ApEinfo_revcolor=#ffef86
                     /ApEinfo_fwdcolor=#ffef86
     misc_feature    6823..6918
                     /label="miniIAA7"
                     /ApEinfo_revcolor=#ffef86
                     /ApEinfo_fwdcolor=#ffef86
     misc_feature    6919..7221
                     /label="GFP cai 1.0"
                     /ApEinfo_revcolor=#008000
                     /ApEinfo_fwdcolor=#008000
     misc_feature    7275..7349
                     /label="GFP cai 1.0"
                     /ApEinfo_revcolor=#008000
                     /ApEinfo_fwdcolor=#008000
     misc_feature    7401..7520
                     /label="GFP cai 1.0"
                     /ApEinfo_revcolor=#008000
                     /ApEinfo_fwdcolor=#008000
     misc_feature    7572..7787
                     /label="GFP cai 1.0"
                     /ApEinfo_revcolor=#008000
                     /ApEinfo_fwdcolor=#008000
     misc_feature    7788..7790
                     /label="STOP"
                     /ApEinfo_revcolor=#b1ff67
                     /ApEinfo_fwdcolor=#b1ff67
ORIGIN
        1 agggcggaaa accccaaaaa ttgcaagttg ccgcctggaa aaacgtaaaa attggcggtt
       61 ttcatgcaaa aaattcgaga ttttcagtta aaaatcaaag aaaaaggcta ttttacgcat
      121 gaaaatggtt aaaaagtgca attttcaacc gaaaaaacgt aaaaaaccag agatttttaa
      181 ccggaaaatt ggaaaattga agaaaattgc agttaaaatt atcggaaaat ccccattttt
      241 tcagaaaaat tcacaaaaaa actcgcaata tcccgaaaaa atgctatttt ccgtcttttt
      301 agtggaaaaa atcataaaaa tcccgattct tgcgattttc tacgccaaaa ttatcgaaat
      361 tttgaacttt ttcaggcgaa aaattcattt aaatcccatt ttctggctcc aaatctcaca
      421 aaaaatgtga ttttccgtct gaaaatcgct gaaaatttca aaaaaaacca atattttcca
      481 ggacgtcaac tattccttcg tgacgctaca ctcaatctct ctgacgtcac acttattgga
      541 gcacaagatg aagtcgaaat tgatgagagc ctctttgata atgaggtttc tggaaaaaac
      601 cactgaaaaa tcgatttttt actgaaaatt tacgattttc tattaaaaaa ttgcatgaaa
      661 aacatgcaaa ttcattggaa attgtcgatt ttcgagtttt tttcggtgaa aatccgaaaa
      721 tttttttttc ttttttgaaa cgttcccttt taaaacctgg aaaaatgtaa aaattcgcta
      781 aaatccccat tttttcactg aaaaattaga cattttttac tcaaaattta tttttccatg
      841 gaaaactctg tttttgagct aaaaaaaatg caaaaaatct ggatttttcc gaagaaaaag
      901 cttcaaaatt tacaaaattt ggcatttttg gctgaaaatt cacgattttc cactttaaaa
      961 gtgaattttt tgtgataaac ttcatatttt ctatcaaaaa attgaaattt tctcactaaa
     1021 attccgattt tctatggaaa aaacgccaaa attcccacat ttttcagtga aaagctactt
     1081 gaaaacgcga aaaattgcaa ttttattcca aaaattgttc gaaatttcga gtttttctca
     1141 taaaattgat taatttcaag atgaaaattc gattttactg cctaaaatga tcaaattttc
     1201 cgattttcaa cataaaaaac ctccaaaaat cccatttttt agcctaaaaa accccaaaaa
     1261 atctcaaatt tccactcaaa aaaacccatt ttttccagga actcgaaggt cttgaaatgg
     1321 attccgaaga agaagaagaa gacgatgaag aataggattt cccctcaatt tattgcattt
     1381 ttctgtgatt tttcgccatt ttttcggcga aaaatcccgt aatttatcca tttttttgcc
     1441 ccccagtttt tgttgatttt cacggttttt cgtttcaatt ttttccattt ttttgcgtaa
     1501 agatttgttt tagttttaac cttttttttt gaatttttcg ctgtttttat cagctttttt
     1561 atcgattttt tattgaaaat ttttggcgat gagtcatcag tttttatcaa acttttttgg
     1621 agagttttgt gactcatttt tactcaattt tcagcggaaa tttggtgttt tgaaggtttt
     1681 ttttgtaaaa atcgcaaaaa atgcgatttt tagcttgaaa tttcattttc cgctagaaaa
     1741 atgttcaaaa ttgccatttt ttggaatttt tattcaattt ttctactcaa atttcctaaa
     1801 aatgtctatt ttccaactca aattcagttt ttttttccgt tgaaaactgt tcaaaactct
     1861 aacttttaaa ttaaaattca attttttcca ttgaataatt atttaaaatc cgatttttga
     1921 ttaataaatt caaaaattat tcacttaata attttttcac ttaaaaaagg ttcaaaaatg
     1981 tgaaaaaatc caattttcag ccgaaaaaat cgatatttcc cacgaaaatt gtgcattatt
     2041 tccggctcaa cgcggagctg cacctgtaac ttgtaattgt gagttttaat ttgcgaaaat
     2101 cataattttt cagcttaaaa gtatggaaaa cgtcgaaaaa tgcgattttt ctactcaaaa
     2161 aaagccggaa tttccaattt tccagctgaa aactgttaaa aatcgcgttt ttcagctcaa
     2221 aaaacccgaa aaatccaaat tttcagATGT CCTACAACGG CTCCTACCAT CAAAATCATC
     2281 ATTCAACACT TCAAGTCAAA TCGAAATTTG ATTCTGAATG GCGTCGTTTC TCAATACCAA
     2341 TGCATTCTGC GTCTGGTGTC TCTTACGATG GGTTCCGGAG gtgatttttg gccattttta
     2401 gccgaaaaat cgaaaaattc agcgtttttt ttttacctaa aatacgtcaa aacccatgtt
     2461 tttgacgtag aaaaacgtta aaaattgatt tctctaccca aaagttactg aaattgtcat
     2521 ttttaggcat aaaatccctt aaaattcaga aaatcggatt ttcaacgatt ttcagctgaa
     2581 aaatccaagg attcggcgtt ttttgtccta aaatacgcgg aaaatgattt tttttacttg
     2641 aaaaaatcag attttttccg atttttacct tgaaaaccct aaaaaatcta ttttccaaac
     2701 caaacttggc caaaatcggc atttttaggg ctaaaatcat gcgtaaatcg aattttcgcc
     2761 attttcagcc ggaaaatcga aaaattcgtc tttttttttg tgtttttttt taccaaaaac
     2821 gagcggaaaa tgatatttta cctgaaaact cgatttttga agcaattttc ccgtaaaagt
     2881 tcaatttttc aagtaaaaat cgatattttc agCCTTGTCG AGAAGCTTCA TCACCTGGAA
     2941 AGTGTCCAAT TCACACTGTG CTACAACTCG ACTGGCGGTG ATCTTCTACC AATCACAAAT
     3001 GACGATgtta gtagcggaaa actgaagaaa attgattttt tcagtgaaaa aaaaaacgaa
     3061 aaaatcgagt aaaaatgaca taaaattgat atttttcact aaaaaatgct aaaaattcaa
     3121 ttaaaatgtc tcgaaaattg attttttcag cttaaagtta gtcaaaatcg atttttaaaa
     3181 cagctcaaaa atcgttaaaa aataaaaata ataataataa aaaaatcgat ttaatattcg
     3241 ggtgtctcct acgaggacaa aaaatcgatc gatttgaaaa ctcacagaaa agtcgaaaaa
     3301 aatcacaaaa aatcaattaa aaattgattt aaaaactcaa aaaatcgata aaaatctcaa
     3361 aaaaaaatcg ataaaaatcg ataaaaagtc tataaaaatc tgaatgttag tagggaaaac
     3421 tgaagaaaat tgattttttc ggtgaaaaaa tcgagaaaaa tcgagtaaaa atgacctaaa
     3481 attgatattt ttcactaaaa aatgctgaaa attactaaaa catcacttat cgataaaaat
     3541 cacaaaattt cgctaaaaaa tcactaaaca tcttaaaaaa tcgataaaaa gtcctaaact
     3601 acaaaaaatt gatttaaaaa aatcgaaaaa agtctcaaaa aattgaaaca aaaatcacaa
     3661 aaattcggtg aaaaatcccc aaaaaatcaa taaaaatcac aaaaagaatc gataaaaaat
     3721 tacaaaaaaa ctcaaaaatc gctttaaaaa atcaatacaa aaccccaaga aatcggaaaa
     3781 aatcgataaa aaatcgataa aaatctgttg aaaaatcaca aaaattcggt aaaaaatccc
     3841 caaaaaatca ataaaaatca caaaaagaat cgataaattc ctagaaaaat cccaaaaatc
     3901 gataaaatcc caaaactacc attatttttt ttgcagAACC TCCGAAAATC GTTCGAATCG
     3961 GCTCGCCCAC TGCTCCGTTT GCTCATTCAA CGCCGCGGTG AATCATGGGA AGAGAAATAT
     4021 GGTTATGGTA CAGACTCTGA TAAACGATGG AAGGGAATTT CATCACTTAT GGCACAAAAA
     4081 CCACCGAAAC GCAGTTATTC AATCTCGAAT CCCGAAGATT TTCGACAGgt aatgggtctc
     4141 acagcgaaaa aagtggaatt tttgaattca gctcgctgag agcttcgaaa taagtataat
     4201 catgaccggg ttacgatgga tttgaaaaaa gttgggtctc gccacgaaaa atcgaaacca
     4261 cagtaatccc gtttcgtgat gggacccaaa aatttcaaat ttcgcagaac ctagtcatga
     4321 ttatacttat ttgaaagcta ttgatgagtt gaattcaaat tccggaaaaa attttgaaaa
     4381 tttcaatttt tggtcccacc acgaaggaaa ttttcgctgc gggacccaaa attttggaaa
     4441 tcttcaaatt ttccggagcc cagtcatgat tatacttatt tgaaagctct cggtgagctg
     4501 aattcggttg aactcatgaa attgcaaaaa tctggtcccg ccacgaaagt gccaacctac
     4561 agtaacccca atttcgcggt gggacccgca tatttcaaag ttaacggaac ccatgattat
     4621 actagtttta aagctgacag tgctcccaat tcaaaaatat tgataaaaat ctcaaaaatt
     4681 ggatcccacc accacgaaaa tgccaacata cagtaatccc attttcgtgg cgagaccaac
     4741 aattttcaaa gttcgcggaa cctagtcatt ccattatact tgtttgaaag ctcccagtga
     4801 gctgaattca gatttcgcag taattttcta aaatttcgtc acttttcgtg gcgggaccca
     4861 aattttagga gaattttcaa aattggcaaa acctagtcat gattatactt attttgaagc
     4921 ccttaacgag ctgaattcaa atttcccatt aatttttaaa aattttcaat tttgcagGTC
     4981 TCTGCAATCA TCGACGTGGA CATTGTGCCA GAAGCTCATC GCCGTGTCCG TCTCTGCAAG
     5041 CACGGACAAG AACGACCACT TGGATTCTAT ATTCGgtatc gatttttctg gaaatttcag
     5101 atttcttgcc agaaaatccc aaaaatctgc aattcttttt tcagTGACGG AACATCGGTT
     5161 CGAGTGACAG AACGAGGCGT CGTCAAAGTT TCAGGAATTT TCATTTCCCG GCTTGTCGAT
     5221 GGTGGGCTCG CCGAGTCCAC AGGCCTTCTT GGTGTTAATG ACGAGgtttt taatggaatt
     5281 ttcagagttt ttaatctaaa aattccggtt ttcagGTGCT CGAGGTGAAT GGAATTGAGG
     5341 TTCTCGGAAA GACGCTGGAT CAGGTCACTG ATATGATGGT CGCCAATGCT CATAACTTGA
     5401 TTATTACTGg tatataatcc ggaaatttga attcagcacg ccgagagctt tgaaataagt
     5461 ataatcatga ctaggttaag attattttga aaaaaattgg gtctcaccgc gaaaattgcg
     5521 agaacccact ttttaaaaaa tttcattaga aaatttgaat tcagcacacc gagagctttc
     5581 aaatgcgtat aatcatggct atattctgtc aaacttggaa aattcgggtc tcgccaagaa
     5641 aatgataaac tacagtaacc cattttcgcg atgggaccca aaattttcgc atgtgacgca
     5701 atcttgtcgt gtttatactt atttgaaagc ccttgatgag ctgaaaacga atttactaaa
     5761 aaatttgaga agtttcaatt tttgggcccg accacgaaac tgattttcgc gatgagaccc
     5821 aaaattttgg aaaaaattag attttcgcca aacctagtca ttattatact agttttgaag
     5881 ctcttggtaa gatgaaatcg aaaaatctaa ttgaaatagc gaaaattggg tatcaccacg
     5941 aaaatcgctg cctacagtaa cccagttttc gtggtggggt ccgaaaattt aaaatttcgc
     6001 ataacctagt cttgattatg tttattttaa agctctaggc gagcggaagt tgaattattt
     6061 aacaaaaatc taaaatttca attttggggc acgaccacga aattggcttt cgcggtggga
     6121 cccaacattt tggaaaattt taaatgtccg ccaacctagt cataattata cttatttgaa
     6181 agctcggtaa gctgaaatcg aaaaatctaa atgaaatcgc gaaaactggg tcccccacta
     6241 aaatcccaac ctacagtaac ccagttttcg tggcgggacc caaaatttcg gaaaatgttc
     6301 aaaataaaca tagcctagtc atgattatac ttgtttggaa gctctcagcg agctgatttt
     6361 aaattctgta gtaattataa aaaacaaaat tttcagaaat tttttttcga aaaaaaaatt
     6421 tcaaatttat tttttttttg aaaattcaaa aaatcccaat attttccagT AAAACCTGCC
     6481 AACCAACGAA ACACACTGTC ACGAGGACCG TCACAACAAG GAACACCGAA CGCCAGTGAG
     6541 ATGTCGGCCG CCACCGCAGC CGCTACAGGT GGAATTCAGC GCCCGATGAA AATGAACGGA
     6601 AGCTCCGACG GCAGTTATCA TCCGAAACAG CACGACGCAA ATGATTCGGA CAGTGGAGAA
     6661 GACGGATTCT CCGAGACCGT CGACCTCATG CTCAACCTCC AATCCAACAA GGAGGGATCC
     6721 GTCGACCTCA AGAACGTCTC CGCCGTCCCA AAGGAGAAGA CCACCCTCAA Ggtaagttta
     6781 aacatatata tactaactaa ccctgattat ttaaattttc agGACCCATC CAAGCCACCA
     6841 GCCAAGGCCC AAGTCGTCGG ATGGCCACCA GTCCGTAACT ACCGTAAGAA CATGATGACC
     6901 CAACAAAAGA CCTCCTCCAT GTCCAAGGGA GAGGAACTCT TCACCGGAGT CGTCCCAATC
     6961 CTCGTCGAGC TCGACGGAGA CGTCAACGGA CACAAGTTCT CCGTCTCAGG AGAGGGAGAG
     7021 GGAGACGCCA CCTACGGAAA GCTCACCCTC AAGTTCATCT GCACCACCGG AAAGCTCCCA
     7081 GTCCCATGGC CAACCCTCGT CACCACCTTC ACTTACGGAG TCCAATGCTT CTCCCGTTAC
     7141 CCAGACCACA TGAAGCGTCA CGACTTCTTC AAGTCCGCCA TGCCAGAGGG ATACGTCCAA
     7201 GAGCGTACCA TCTTCTTCAA Ggtaagttta aacattaatt aatactaact aaccctgatt
     7261 atttaaattt tcagGACGAC GGAAACTACA AGACCCGTGC CGAGGTCAAG TTCGAGGGAG
     7321 ACACCCTCGT CAACCGTATC GAGCTCAAGg taagtttaaa cagttcggta ctaactaacc
     7381 atacatattt aaattttcag GGAATCGACT TCAAGGAGGA CGGAAACATC CTCGGACACA
     7441 AGCTCGAATA CAACTACAAC TCCCACAACG TCTACATCAT GGCCGACAAG CAAAAGAACG
     7501 GAATCAAGGT CAACTTCAAG gtaagtttaa acatgatttt actaactaac taatctgatt
     7561 taaattttca gATCCGTCAC AACATCGAGG ACGGATCTGT CCAACTCGCC GACCACTACC
     7621 AACAAAACAC CCCAATCGGA GACGGACCAG TCCTCCTCCC AGACAACCAC TACCTCTCCA
     7681 CCCAATCCGC CCTCTCCAAG GACCCAAACG AGAAGCGTGA CCACATGGTC CTCAAGGAGT
     7741 TCGTCACCGC TGCCGGAATC ACCCACGGAA TGGACGAGCT CTACAAGTGA aaaactcttt
     7801 tcagccattt ttcctcgatt ttttcagaaa aaaaaaccac aaaatgtgac catttttata
     7861 cataattata ttatttatat tctcgctaaa accacacaca cacacaacca aaaccgctta
     7921 atttatttat tttccccttt ttctcctaat ttttaatcaa atttgtcggc tttctcttca
     7981 cttttttgcg cacaattttc acttttattt cccccgtttc tcgccccaaa atgtgccttc
     8041 ctttcgccct ttttatgtga tttttcccct tcagagctct ctgagcccat actttttttt
     8101 tcgaactttg gctcaaattt tttgacaaca gacacgacat acaatttttc ccctgaaatt
     8161 cacattatta gtgagaataa attatttatt tcaagctttg agagatcagc attgtgaaaa
     8221 aaatgttgcc attacgggga ctcgaaccat ggccttttga ctggaagctt tttcgtcgaa
     8281 aatcccactg ctccatttgg acatttttga caatttccca gaaatgacat aatttcgggt
     8341 aaatttgaat tttattgagt tcttgacgat ttaaggcttt aaaaactgag aaaatctaca
     8401 ttttcagccg atattccgct gattattctc aaattcttat ttttcaaggt ttttctctgc
     8461 tgtttaggaa ttgatattat aatttttggg ttgagaattg aaagtttagc ctaacaacac
     8521 tatggaaaaa agtttgccac agtggagact cgaaccacgg tcctttgact ggaagctttt
     8581 tcgtcgaaaa tcccactgcg ccatttgtac agcatttttg aaaagtgccc agtaatgaaa
     8641 agtctgtaat aaaatgttac ctttgagtga ttttttgatg atttaatgtt ataaaatctg
     8701 tgcaaatctg aagtttcagt tgatttccta caagaatgag aaaattcgta gttttccgac
     8761 atttttacac ttttcagctt gggaaacatt gttttttaca ctcagcgctc ttgaattagt
     8821 catatacact ctaataaaaa tatatgccac tatggggact cgaaccctgg tcttgtgagt
     8881 ggtagccgtc gaaaatcgca ctgagccact cggacaaatt tctgaaaaac agtttgaaat
     8941 tcaaaatttt gcctttatac tcgtatttaa acgagtttga aagcaacttc caaacttaaa
     9001 acctctgaaa tccggcgtgt tttcaggtga taattctctt acacactcat tttccggtca
     9061 gtttgcccca gtgacacatg tcagtcagtt tgtcaaaatt tgcaacacgt cgctcgtaaa
     9121 cacacgagaa gtcgagaaca ctcaaatccc tttccacaac gctccacttc tcactcacta
     9181 tttttttttt cggcggccgt taggacccca acagcgagga gagagagggg aggcttcata
     9241 tattggcccc gctctgttgg gttctcataa atttttgagc acaacaatac accccacccg
     9301 ggtggggtta gtgcttcccg acaattttct atttttactc ctttttttct tgctcagaaa
     9361 ttttaaattt tccacttttt tgtttacttt tcgtttatag ttttgtaaaa atagctttaa
     9421 aatgctttat gtaaaaacag aaaaatctga aaattttcga aaagttgtcc caatggcgca
     9481 gtgggatttt ccacgaaaat cttccaatca gaagtccgtg gttcgagtcc ccaatgtggc
     9541 aacttttttt ttcaatgttc ggctaggcta atttaagtgc gcaaatttcg aaaatcatag
     9601 tagttttcag aattttacac ttcctgtgca gtttacaaaa aaaaatgtcc aagtggcgca
     9661 gtggtatttt ccactaaaag ccttccagtc agaagaccgg ggttcgagcc tacactgtgg
     9721 caattttttt tttcaaagtt cggccaggct aattcgagtg cgctgatttc aaaaatcgta
     9781 gtttcggcaa attttgaaag cggcaactaa tggcgcagtg tgattttgct ccccctatca
     9841 atccaatccc aaagaccggg gttcgaaccc ccgtaactgc aaataatttt cttgctcatt
     9901 tttctcacta tgtctatctc tcacattaat cgtgttgaat atctcaagag tcaaaaagtg
     9961 tacaatgggg ggaccccacc atggggtggg gctcaatgtg ttggaagaag cgggagaggg
    10021 ggagcagaag cacattgagc cttccgatgc acgaaaagat gaggaaaaag aaaagaagga
    10081 gttcgtaaat cgatgcactt ccttcaacac gctgcgtgtc cgcccaattc cacacttttt
    10141 cgtccagcca gagccttaaa aggagggggg gggggggggg ggggagtcgc tg
//
