# Supplementary material for: The mIAA7 degron improves auxin-mediated degradation in Caenorhabditis elegans
Source: G3 (Bethesda). 2022 Aug 27;12(10):jkac222. doi: 10.1093/g3journal/jkac222 (PMC9526053; doi:10.1093/g3journal/jkac222)
Supplement: jkac222_File_S1 [file jkac222_file_s1.zip › Supplemental File 1/Alleles/dlg-1miaa7gfp-allele.gb]

LOCUS       dlg-1::mIAA7::GFP_Alle 10361 bp ds-DNA     linear       11-MAY-2022
DEFINITION  .
FEATURES             Location/Qualifiers
     misc_feature    2062..2064
                     /label="START"
                     /ApEinfo_revcolor=#b1ff67
                     /ApEinfo_fwdcolor=#b1ff67
     intron          2065..2083
                     /label="DLG-1"
                     /ApEinfo_revcolor=#800080
                     /ApEinfo_fwdcolor=#800080
     exon            2966..3282
                     /label="DLG-1"
                     /ApEinfo_revcolor=#800080
                     /ApEinfo_fwdcolor=#800080
     exon            3359..3577
                     /label="DLG-1"
                     /ApEinfo_revcolor=#800080
                     /ApEinfo_fwdcolor=#800080
     exon            3625..3721
                     /label="DLG-1"
                     /ApEinfo_revcolor=#800080
                     /ApEinfo_fwdcolor=#800080
     exon            3769..3859
                     /label="DLG-1"
                     /ApEinfo_revcolor=#800080
                     /ApEinfo_fwdcolor=#800080
     intron          3913..4264
                     /label="DLG-1"
                     /ApEinfo_revcolor=#800080
                     /ApEinfo_fwdcolor=#800080
     intron          4321..4627
                     /label="DLG-1"
                     /ApEinfo_revcolor=#800080
                     /ApEinfo_fwdcolor=#800080
     intron          4686..5154
                     /label="DLG-1"
                     /ApEinfo_revcolor=#800080
                     /ApEinfo_fwdcolor=#800080
     intron          5213..5736
                     /label="DLG-1"
                     /ApEinfo_revcolor=#800080
                     /ApEinfo_fwdcolor=#800080
     intron          5820..6102
                     /label="DLG-1"
                     /ApEinfo_revcolor=#800080
                     /ApEinfo_fwdcolor=#800080
     intron          6150..6271
                     /label="DLG-1"
                     /ApEinfo_revcolor=#800080
                     /ApEinfo_fwdcolor=#800080
     intron          6327..6424
                     /label="DLG-1"
                     /ApEinfo_revcolor=#800080
                     /ApEinfo_fwdcolor=#800080
     misc_feature    6425..6532
                     /label="miniIAA7"
                     /ApEinfo_revcolor=#ffef86
                     /ApEinfo_fwdcolor=#ffef86
     misc_feature    6584..6679
                     /label="miniIAA7"
                     /ApEinfo_revcolor=#ffef86
                     /ApEinfo_fwdcolor=#ffef86
     misc_feature    6680..6982
                     /label="GFP cai 1.0"
                     /ApEinfo_revcolor=#008000
                     /ApEinfo_fwdcolor=#008000
     misc_feature    7036..7110
                     /label="GFP cai 1.0"
                     /ApEinfo_revcolor=#008000
                     /ApEinfo_fwdcolor=#008000
     misc_feature    7162..7281
                     /label="GFP cai 1.0"
                     /ApEinfo_revcolor=#008000
                     /ApEinfo_fwdcolor=#008000
     misc_feature    7333..7548
                     /label="GFP cai 1.0"
                     /ApEinfo_revcolor=#008000
                     /ApEinfo_fwdcolor=#008000
     misc_feature    7549..7551
                     /label="STOP"
                     /ApEinfo_revcolor=#ff0000
                     /ApEinfo_fwdcolor=#ff0000
ORIGIN
        1 tctcactgcg ttttcccaat gtgtcccatg atcggttgtt gattcgattc agttctgtat
       61 ttgtctatct atcgatgttc taacattcta gttgcactgt tacttctatg gaatgtatta
      121 gtgtgtttcc cttttttact aaacatctgt acattgttgt ttagatgtcg tgagatcgca
      181 agtgtatgtt tttttggaaa ctttatgaac tcttttgtac ggttattttt gtgcaatata
      241 tgagtcactt tgcaaacatt ctttgatgct gatattttta tcagtaataa taaaatcaag
      301 aaactaaggt atgggtatat tttagacgtt ttgtgttccc attttagtca taaaatccca
      361 aaagtacata aaatcgctac agtcaaggcg cactaaaaaa acctttttaa aaaaatagaa
      421 aaaaatatga cttttttaat tccatatttc gaaatagtag tagagtattc gcctcgccac
      481 aacttttttg gcgcatttgt tcccggcatg tttttggtac aatagacgac gttcgctatc
      541 ttcttcccgc atgtcgtgac taatgtcccg ttggcttgta catgttgaat ataatttcac
      601 acacacacac acacacacac acagcgtgac gcataagtta gtgttgtttt ttctatgctg
      661 gccgggtctg ttccacttct catcttgacc atttatgttt cgacactgtg atttgtttca
      721 agtcgacttg ttcctgtttt ttgttcagtt ctttggaaat caagtggcta ttgaaatata
      781 ttttttgtga actcaaattt gcagacgtgt ctgtgaccat taatttcaaa ctatacaatt
      841 ttatggcatt attttctaat aaaaccccca ttttgtttag ataaaattgt tagtgttcta
      901 atgaaacata cattttagag cgaagataat tttaactatt taacttaaag agacgtgatg
      961 gggtggtaac aatttaaaat ttctggcttg tatatatttt tggcatctgt gataaagaca
     1021 aattgtagga atatgttaat ttaaataaac ttaatccaaa atttttggat ttatttttca
     1081 ggactcatta tgaaaccttc cagggagcca aaaccctccg aacttaatct cctttattta
     1141 aattcagaat tttacaaaat atccaaagat aaaaatacct aataatagtt tactaatttt
     1201 tgaattagat gacaaccttt caaaacaatc gactccccgc tcctcctacc aggtccctct
     1261 ccgatggtgc ggtttgtcgc ctcgcgtcta taataaaacc accggcggag gtggttggtg
     1321 tccaataaac gttgaagacc cccaccgttt atacccaaac gcccttcttt tttacctctt
     1381 cttctactca agcatatcta tcagatctct cacacacagt cttcccttct ggtagatact
     1441 aatctagagt aagatgcgac ccgcccggag gaagacgaga ggaatattta tatttttccc
     1501 cctcatccaa cctactgaat cataccaata gttggtggga attgccgaac aaaaaataaa
     1561 catatccatg actcgacaca agtgaaatgc gaaacctagc gtcttccatc ttctatgtac
     1621 gggatatcct tctatttttc tatccacgat ggattatgat ttatgaatct tcctagattt
     1681 ttcaaaaaat ttcatttact ccttcccctg ctcgttttgc tctgcatctt gtttctatta
     1741 tttacatcaa gttcgctaaa acaaactcaa tggcggcctg cttgtgtgta tgtgtgtgtg
     1801 tgtgtgcgtg tgtttgccgt aaattcttgt ttctttctga taagttatgt cttatcgccg
     1861 cacagttttt ccttttcgtc ttcaatgcct ccttcttacc gagctctgtt tttagattat
     1921 tagaagcatt aaaaccagtc gtctatttct attttcagtc tcaaaaactt gttgatcaat
     1981 ttaatttttt caattttcag cgaccagcat cgaaagaaaa ccgatcggag tgggaagaac
     2041 gcctcaccga aggaaggaag cATGTCCCAC GAGTCATCGG AAAgtgagtt ctagacattt
     2101 aagtttcaaa ctgtttctat tttgcaaaac gttcaatgtc cactaatctc aattgtttgc
     2161 cacagttttc tcctaaccaa ttatcaccga acccatttcc tacggtcgcc gtggtcgtta
     2221 aactcaatgt cacaatgacc agaattagcc aaggcaacac accaacttat gtacattctt
     2281 gcgttttcta cgctccccct ttccctgcct tcttatgact tcaatgcgat gatcgcatct
     2341 caacagtctt cttatcacct cgaaactgcc aaatacggcc accccgcctc atgaggtatt
     2401 gtggtgttga cacttacaca tttcgataca catacacata tacgtaataa ttttgctata
     2461 tacgttttcg aaaagttcac actactcgga gcctcctcct cctccccgcc aggtgaatgc
     2521 tttctggcgc gcatgatggt gaggatgcgt ctctgaatgt gcaaacatta tatttgtata
     2581 agaaggcgaa gaagacgcag tgggaggaat agaaggcaaa aagaaagagg gcaaagagaa
     2641 aacaatctgt ttgtgatggt gtgtgtacgt gtccgacagt ccaaccagga gtctcccctt
     2701 tattcatcgg agacatcttt ccggggccag tcttgtacat tccgaaggga aaggggagaa
     2761 aggagggaaa acgagggaga ttgcgcatcc tcgcagggtg actcatcgtt atttgccggg
     2821 atgggaaaga aagcgcatga taaccttttt tgttgaccat gttttgccgc aaaatgagtc
     2881 atcaacctag acttgttaca ctttgcgact tgggatgtgc ataatcctac aacaattata
     2941 actgaacatg aaactgtatt ttcagAAGCG CATAAAGCGA TAGAAAATGT GGAGGACTAC
     3001 TGCCAGACAC TGACAAGACA CGGCAATGAG GAGCTACGCA CAAACCTGGA ACGAGTTATC
     3061 ACCACATTCA AATCAAACCT GATGCATTCG TTGCTCGACA TTCACGATCT GTACGAGCAG
     3121 ACGCTGCTCA GCGAGCGAAA ATCAGATGCA GAGAAAAATA TGGAAGTAAG GCGTGTGATT
     3181 GAGCGACTCG AAGGTGGACC ACACTCCTAC AACAGTCGTC CGGCTGCGAC GACTTCCACG
     3241 TCGAACTACA ACCTTTCAAG CACAACTCCA CTTATTTCAG ATgtaagctc tgctttcttt
     3301 ttttctctgg atttggattc tagatttttt taatacttta taaaaaaaat tattttagCT
     3361 GAGAGATCGG GGAGGTTTCT CGTATTTGAA CGGCGGAGGC CTTGGAAACG GGCTTGGGAA
     3421 TGGACTTGGA AACGGACTTC TGTCTTCTCC GTACAACTCA TCCAGCACTC ACTACCTTCA
     3481 TGAGCGTCAA CGTCAGACCA GTCATGATGG AACATGGCGG GAAACAACCA CAAGAACAGT
     3541 TGACACTCCA AGTGGTCTTG AAAGACGTGT GGTTGAAgta agataatttt ggctcaatat
     3601 tagttttaat tatcatatat tcagCATACT GGAGTTATCG ATGATCATGG TCGTAAATGG
     3661 GAGCTTGAGA ATATTGTCTT GGAGAAAGGT CACACCGGCC TTGGATTCTC GATTACTGGA
     3721 Ggtatgcgcg ttcaaccggt atttatgatg taacatatct gattatagGT ATGGACCAAC
     3781 CAACAGAAGA CGGAGATACT TCTATCTATG TCACCAATAT TATTGAAGGA GGTGCCGCAC
     3841 TTGCTGATGG GCGTATGAGg taaaaaaccg caatttaaga tgaacagaac tttatggtca
     3901 tgtttttttt agAAAGAATG ATATTATCAC TGCAGTCAAC AATACAAACT GTGAAAATGT
     3961 GAAGCATGAG GTTGCAGTCA ACGCATTGAA AAGCTCCGGA AACGTTGTTT CGTTGAGTTT
     4021 GAAACGGCGT AAAGATGAAG CCTTTCTTCC AATTGGAGGA AACTTTGGCG GGTCGACTTC
     4081 TTACCTCAGA TCAGGAGTCA CTCCATCAGT GAGCGCCGGC AACTTGCAAC ACGCAATTCA
     4141 TTCTCCATCG GCTCCGATTC ATCCACCACC GCCACCACCA GTTCATCACG GATCATTGAG
     4201 CCAATTATCT GTTGGCCAAT ATCGTTCCAC ACGACCGAAT ACATCCGTCA TTGATCTGGT
     4261 TAAGgttggc gacattttct ctttccaaag tacaaaagaa tctatgtgaa ctttttttag
     4321 GGAGCACGTG GACTTGGTTT CTCTATTGCT GGTGGTCAAG GAAACGAGCA CGTTAAAGGA
     4381 GATACCGATA TCTATGTGAC GAAAATCATT GAGGAGGGAG CAGCTGAATT AGACGGAAGA
     4441 TTAAGAGTCG GAGATAAGAT TCTTGAAGTT GATCATCACT CTTTGATTAA CACGACTCAT
     4501 GAAAATGCGG TCAATGTTCT CAAAAACACT GGAAATCGTG TTCGACTTCT TATTCAGCAA
     4561 GGAACTGGGG CAATTTTCAA TGACTCGGCG AGCCAACAAT TCATGCCAAC TACCCCAATT
     4621 CTCAGACgta agacaatccc aagaatcaaa aataataata tagtttctaa ttaatttcat
     4681 ttcagCTAGC TCCGTTCAAG ACTACAACCG CTCTCAAATG GGATCTCAAA GTCATTTGTC
     4741 TTACGGAGGA CCACTGAACA CCAGCTACAG TTCACAAGCC CCCATCGCAA TTCCACTCGA
     4801 ACCCCGTCCA GTACAACTTG TAAAGGGCCA AAATGGACTT GGATTCAACA TTGTTGGCGG
     4861 AGAAGACAAT GAGCCCATCT ACATCAGTTT TGTTCTCCCA GGAGGTGTTG CTGATCTTAG
     4921 TGGAAACGTG AAGACTGGAG ACGTTCTTCT TGAAGTGAAC GGAGTTGTTT TGAGAAATGC
     4981 AACCCATAAG GAAGCAGCTG AAGCATTGAG AAACGCTGGA AATCCCGTTT ATCTCACTCT
     5041 TCAGTACAGA CCACAAGAGT ATCAAATTTT TGAGTCCAAA ATTGAGAAGC TGAGAAACGA
     5101 CGTGATTGCT CAATCTAGAA TGGGAACTTT GAGCAGAAAG TCTGAATATG TTAGgtaaga
     5161 agatttgttt acttataaat gtatacatat atcaacgaat aacatctttc agAGCACTTT
     5221 TCGATTATGA TCCATCACGT GAAAACTCTG TTGCTCCCCA TAGATCAATG GGATTTAACT
     5281 ATGGTGACAT CCTACATATC ATCAACTCAT CTGACGATGA ATGGTGGACA GCTAGAAAAG
     5341 TTCACGAAAA CGGAGAAGAA ACAGCTGAAG GAGTGATTCC ATCAAAGAAA CGTGTCGAGA
     5401 AGAGAGAACG ACTTCGTCGG AAGCAAGTCA ACTTCAACTC GGGATCGCAG TCTCTTGGAA
     5461 GAAACTCGAG CACTACTGGA TTGGAAAACC GAAGAGGAAG CCGCAGTCAG CTTTCCTTCT
     5521 CCAGAAAGTT CCCATTCGTC AAAAGTACCG ACCGGCTCAA CGATCTTAAT GAGGAATCCT
     5581 CAAATGTAGC TGAAGAGCCA GTGTGGTCCT ACCAGGCAGT TGAGCAACAG GCGATCAACT
     5641 ACGTTCGTCC AGTGATCATT CTTGGAGCTC TCAAAGACCG AATCAACGAT GAACTTGTCA
     5701 ACCGCGACCC TTCGAAATTC AGTAGCTGCG TTCCACgtaa gttgtgaagt tattaactac
     5761 tttaaaaaag agaacatttc taaatagtat gtgcaatata ctcataatac ccttttcagA
     5821 CACTTCCCGA CCACCACGCG AGGGAGAGGT TAACGGACGT GACTACTACT TTGTCAACAA
     5881 GCACAATATG GAGGAAGATG TCAAGAATAA TCTCTTCATT GAAGCGGGAC AATTCCAAAA
     5941 CAATCTCTAC GGAACTAGCA TTCAAAGCGT CCGAGATGTC GCCAACCAAG GAAGACACTG
     6001 TATTCTGGAC GTCAGTGGAA ATGCTATCCG ACGACTTCAA AGCAATGCCA ATATTCAACC
     6061 AATCTCGATC TTCATCAAGC CCAGCTCTGC ACAACAGATT CTgtaagtta aattgtaaaa
     6121 agaagcttta tcaatctgca aaatttcagT GAATTGGACA GCCAACTTGC CACCAACCGA
     6181 CAAGACGATC GAGCGATGAG TGGCGAAGAA GCTCAAGCGC AGTATTCCAG ATGTCATAGA
     6241 ATTGAGCAAA CTTTCGGGGA TTTGTTCACG Cgtatgtctt ttttccaacc attattatca
     6301 aatatctgat tttttattta tttcagAAGA AATCTCAAAT GTGCACAGCG CGAATGACGT
     6361 TTTGAGCAAA GTGTACTCCA TCATCAGCCG TGAATCGCAG ACGCCAATTT GGGTGCCACG
     6421 TCATGGATTC TCCGAGACCG TCGACCTCAT GCTCAACCTC CAATCCAACA AGGAGGGATC
     6481 CGTCGACCTC AAGAACGTCT CCGCCGTCCC AAAGGAGAAG ACCACCCTCA AGgtaagttt
     6541 aaacatatat atactaacta accctgatta tttaaatttt cagGACCCAT CCAAGCCACC
     6601 AGCCAAGGCC CAAGTCGTCG GATGGCCACC AGTCCGTAAC TACCGTAAGA ACATGATGAC
     6661 CCAACAAAAG ACCTCCTCCA TGTCCAAGGG AGAGGAACTC TTCACCGGAG TCGTCCCAAT
     6721 CCTCGTCGAG CTCGACGGAG ACGTCAACGG ACACAAGTTC TCCGTCTCAG GAGAGGGAGA
     6781 GGGAGACGCC ACCTACGGAA AGCTCACCCT CAAGTTCATC TGCACCACCG GAAAGCTCCC
     6841 AGTCCCATGG CCAACCCTCG TCACCACCTT CACTTACGGA GTCCAATGCT TCTCCCGTTA
     6901 CCCAGACCAC ATGAAGCGTC ACGACTTCTT CAAGTCCGCC ATGCCAGAGG GATACGTCCA
     6961 AGAGCGTACC ATCTTCTTCA AGgtaagttt aaacattaat taatactaac taaccctgat
     7021 tatttaaatt ttcagGACGA CGGAAACTAC AAGACCCGTG CCGAGGTCAA GTTCGAGGGA
     7081 GACACCCTCG TCAACCGTAT CGAGCTCAAG gtaagtttaa acagttcggt actaactaac
     7141 catacatatt taaattttca gGGAATCGAC TTCAAGGAGG ACGGAAACAT CCTCGGACAC
     7201 AAGCTCGAAT ACAACTACAA CTCCCACAAC GTCTACATCA TGGCCGACAA GCAAAAGAAC
     7261 GGAATCAAGG TCAACTTCAA Ggtaagttta aacatgattt tactaactaa ctaatctgat
     7321 ttaaattttc agATCCGTCA CAACATCGAG GACGGATCTG TCCAACTCGC CGACCACTAC
     7381 CAACAAAACA CCCCAATCGG AGACGGACCA GTCCTCCTCC CAGACAACCA CTACCTCTCC
     7441 ACCCAATCCG CCCTCTCCAA GGACCCAAAC GAGAAGCGTG ACCACATGGT CCTCAAGGAG
     7501 TTCGTCACCG CTGCCGGAAT CACCCACGGA ATGGACGAGC TCTACAAGTA Gatgaaattg
     7561 gatatttttt agacaaataa tcgtttcttc aagaaatatg tcttcttgaa attaattaat
     7621 atacagttta atttacctta ataattagac tacgccgtgt tgtgatactt ttttttaatc
     7681 tgagaaaagt gatcctttga aaaaactctt gatgtcattt gctttatcct gtttccatcc
     7741 ccatctttat ttgtattttg tttagtaccc cttccctatt atgcattaat ttacatgacc
     7801 tttccaagtt ctcaattcaa gaaactctac tactcgaact cagaaacgtg aaaggccaat
     7861 atttcaatag ttttctgatt ctttttttct tttaccttgc tcattatttt cattttcaat
     7921 cataactctc cacaatcact gccagaaaac ggtgaatcgt ttctactttt gtctccgaat
     7981 attttactac gatagtttgt actgcctgtt ttctctacag cccattttat cttgaaattc
     8041 accttacaaa tacttgcatt ttataatccg ccccagcttt ccttccttct tccctctcct
     8101 tcctccccca actcaattca cttcttactt gaaattgtga cagtttgtga tattctcaac
     8161 gcttcatttg tctctactaa ccgcaaatca ttatcatatt cccgactctc tactgatgaa
     8221 aaacttcggc tcatttctat tttttgggac ttttattact ctgagagcat tttattttca
     8281 tccattggtt ccaaactttt tttttttaat tatttttaaa aactttttat acaaattatc
     8341 ttgaataaag attttattgc atctgcaaaa catacatgtg ttgaagtaac aagaaaaaac
     8401 tttattttca gtatatcagg gtgttctgaa aatgactgcg gcaatttgtc attaaaaata
     8461 ttcattttat tagatcgctg gaaaaattcc gaaacaaaag gatttgaagt actcttcaga
     8521 atccgtttcg aaatgtgctt ccgtagcgca gtaggcagcg cgtcagtctc ataatctgaa
     8581 ggtcgtgagt tcgagcctca ccgggagcaa tcttttttgc ctaatatatt tcttcgactg
     8641 aaatattgtt cctgatattt tattagtctt tcaattaacg aaaaaaacat gtattttaaa
     8701 cgcaaaataa gattagaatg attttaaaat atcaataata ttttaattac tgactatgag
     8761 ttaaatttga gatttttcaa ctagactatt tacagttgtg atattttcaa atccctgtcc
     8821 cacttgggat ctcagttttt gcatcctttc tcaagtcctt tgtgaagagt tcacaacgtg
     8881 cttccgtagc gcagtaggca gcgcgtcagt ctcataatct gaaggtcgtg agttcgagcc
     8941 tcaccgggag caattttttt tttgaagttt tcccaagtag cataagttgc catgaagaaa
     9001 actgtaattt taatttaatt tttaatttaa ctgtttaaat tcatttttta atttgagtca
     9061 aagctagcaa tttattttat ctcacatttt gttaatttga aacacagact ggctcgaatt
     9121 taagaacatt tttttattct tttgatccta ctttgcagac gttgttcagt gcttccgtag
     9181 cgcagtaggc agcgcgtcag tctcataatc tgaaggtcgt gagttcgagc ctcaccggga
     9241 gcaatctttt ttattttatt gatatcttga ttttaaattt atgaatgttt ataattgtag
     9301 aatagttcct cattttctca tttttaattt atttttacat agcaaagtta cttgttttac
     9361 tcttttctgc ctcattaaat gtgtttcatt gtttttatgt tcacgcttta atttttctgt
     9421 aacaatagta tgatatcgct tacggtttaa ataactttaa aagatttcag ttctaccata
     9481 gtaccattga gataaaataa agggtaaaat aattgagcta ggtcatgtca gtgaccccct
     9541 ttcatgcaat ttttcgtgtg cgcgcacaaa acgcgtcaat aggatggttg acgtcttttc
     9601 cgtgtgaacg tgcgtgcttt atgaacgtat taaagtttat cggatattct taactagttt
     9661 ctcacaaatt tgtttgcatt cccaacttgt atgacggttc tttatttttt attattcgtt
     9721 tttttttttt tggaaaatga gacagttaat tttattctat tgtaatgttt gtttactggt
     9781 ttactaactg aatttcttag tgaaaataat gtttaataaa aagttaaaat gaataatgaa
     9841 tatctcaaaa taatatagta gttgtgtata tcttctttga attcgtaaat accttcaaaa
     9901 acaaatttcc cagatcaacc atggcaaaaa tgaaaatgac acaagaggaa ctagtgcaag
     9961 catttaatca atacatgcca aaacgaccgg tttatcctcc actggttcac gatgatgacg
    10021 tgctcgcaca ttccgccaca gagtcggaag gaagtgacga agaagaggat gatttgacgt
    10081 aatgttttat ttagctcata atcctttaat aataattgtt ctgaacgttc aagaaatttt
    10141 ctaattccaa aataaccagt atgtggaagt atgtccaaaa ttgtggtcca aaaatgtgat
    10201 attaaatttt cactctgtta aaaatatttg aacaaaaatt tatatgcggt tgcagggaaa
    10261 aaacaaaaat gtttttaaat aaaaaaaact ttggaaatgt tatatccaaa aggatgttat
    10321 aataatactt caaacatttt taggcttcac aatgtgttca g
//
